# Supplementary material for: The adaptive functional piecewise ordered weighted averaging method and its application to pollutant concentration analysis
Source: PLoS One. 2026 Feb 13;21(2):e0342192. doi: 10.1371/journal.pone.0342192 (PMC12904593; doi:10.1371/journal.pone.0342192)
Supplement: S2 Code — The simulation source code (FP-OWA.R) has been deposited in a GitHub repository (https://github.com/Ly-sxmb/FP-OWA). The code structure comprises functional data generation, noise addition, implementation of five comparative methods, and parallelized performance evaluation, all of which correspond directly to the methodological procedures described in the manuscript. (R) [file pone.0342192.s002.R]

# ==============================================================================
# Project: Comparison of Ranking Methods for Functional Data (FP-OWA Simulation)
# Description: 
#   This script reproduces the simulation study comparing the FP-OWA 
#   method against other benchmark methods (WLR, FPCA, H-Mode, RTD).
#   It includes data generation, pollution induction, method execution, 
#   and parallel performance evaluation.
#
# Methods Compared:
#   1. FP-OWA (Proposed)
#   2. Weighted Linear Rank (WLR)
#   3. Functional PCA (FPCA)
#   4. H-Mode Depth
#   5. Random Tukey Depth (RTD)
#
# Dependencies: 
#   fda, dbscan, depthTools, ggplot2, doParallel, fda.usc, etc.
# ==============================================================================

# ------------------------------
# 1. Setup and Dependencies
# ------------------------------
rm(list = ls()) # Clear environment

# Check and load required packages
required_packages <- c("fda", "dtwclust", "cluster", "roahd", "ggplot2", 
                       "microbenchmark", "rootSolve", "dbscan", "extraDistr", 
                       "LaplacesDemon", "stringr", "parallel", "foreach", 
                       "doParallel", "fda.usc", "reshape2")

new_packages <- required_packages[!(required_packages %in% installed.packages()[,"Package"])]
if(length(new_packages)) install.packages(new_packages)

suppressPackageStartupMessages({
  library(fda)            
  library(dtwclust)       
  library(cluster)
  library(roahd)          
  library(ggplot2)        
  library(microbenchmark) 
  library(rootSolve)      
  library(dbscan)         
  library(extraDistr)     
  library(LaplacesDemon)
  library(stringr)
  library(parallel)
  library(foreach)
  library(doParallel)
  library(fda.usc)        
  library(reshape2)       
})

# ------------------------------
# 2. Data Generation Module
# ------------------------------

# Generate synthetic functional data with ground truth
generate_functional_data <- function(n, t_length = 50, noise_sd = 0) {
  t <- seq(0, 1, length.out = t_length)
  basis <- create.bspline.basis(rangeval = c(0, 1), nbasis = 8, norder = 4)
  
  # Generate true patterns (slope + sine wave)
  true_patterns <- sapply(1:n, function(i) {
    slope <- runif(1, 3.5, 4.5)   
    phase <- runif(1, 0, 0.2)       
    slope * t + sin(2 * pi * (t + phase))
  })
  
  # Add white noise
  raw_data <- true_patterns + matrix(rnorm(n * t_length, sd = noise_sd), nrow = t_length)
  true_patterns_fd <- Data2fd(argvals = t, y = true_patterns, basisobj = basis)
  
  # Calculate True Ranks based on integrals
  const_basis <- create.constant.basis(c(0,1))
  const_fd <- fd(coef = 1, basisobj = const_basis)
  
  true_integrals <- numeric(n)
  for(i in 1:n) {
    true_integrals[i] <- inprod(true_patterns_fd[i], const_fd)
  }
  
  true_rank <- rank(true_integrals, ties.method = "average")
  raw_fd <- Data2fd(argvals = t, y = raw_data, basisobj = basis)
  
  list(
    clean = raw_fd,
    t_points = t,
    basis = basis,
    true_rank = true_rank,
    true_integrals = true_integrals  
  )
}

# Add specific types of pollution/noise to the curves
add_pollution <- function(fd_obj, type = c("gaussian", "spike", "amplitude", "salt_and_pepper", "poisson", "uniform", "laplace", "exponential", "random_walk"), ...) {
  coefs <- as.matrix(fd_obj$coefs)
  type <- match.arg(type)
  
  switch(type,
         "gaussian" = {
           params <- list(...)
           noise <- matrix(rnorm(ncol(coefs) * nrow(coefs), sd = params$sigma), nrow = nrow(coefs))
           fd(coef = coefs + noise, basisobj = fd_obj$basis)
         },
         "spike" = {
           params <- list(...)
           n_spike <- round(params$ratio * ncol(coefs))
           spike_idx <- sample(ncol(coefs), n_spike)
           for(i in spike_idx) coefs[, i] <- coefs[, i] + 5
           fd(coef = coefs, basisobj = fd_obj$basis)
         },
         "amplitude" = {
           params <- list(...)
           n_amp <- round(params$ratio * ncol(coefs))
           amp_idx <- sample(ncol(coefs), n_amp)
           coefs[, amp_idx] <- coefs[, amp_idx] * 2
           fd(coef = coefs, basisobj = fd_obj$basis)
         },
         "poisson" = {
           params <- list(...)
           lambda <- params$lambda
           poisson_noise <- matrix(rpois(ncol(coefs) * nrow(coefs), lambda = lambda), nrow = nrow(coefs))
           fd(coef = coefs + poisson_noise, basisobj = fd_obj$basis)
         },
         "uniform" = {
           params <- list(...)
           lower_bound <- params$lower
           upper_bound <- params$upper
           uniform_noise <- matrix(runif(ncol(coefs) * nrow(coefs), min = lower_bound, max = upper_bound), nrow = nrow(coefs))
           fd(coef = coefs + uniform_noise, basisobj = fd_obj$basis)
         },
         "laplace" = {
           params <- list(...)
           mu <- params$mu
           sigma <- params$sigma
           laplace_noise <- matrix(rlaplace(ncol(coefs) * nrow(coefs), location = mu, scale = sigma), nrow = nrow(coefs))
           fd(coef = coefs + laplace_noise, basisobj = fd_obj$basis)
         },
         "exponential" = {
           params <- list(...)
           rate <- params$rate
           exponential_noise <- matrix(rexp(ncol(coefs) * nrow(coefs), rate = rate), nrow = nrow(coefs))
           fd(coef = coefs + exponential_noise, basisobj = fd_obj$basis)
         }
  )
}

# ------------------------------
# 3. Ranking Methods Implementation
# ------------------------------

# 3.1 FPCA Method
fpca_ranking_improved <- function(fd_obj) {
  if (!require(fda)) stop("Package 'fda' is required.")
  num_samples <- ncol(fd_obj$coefs)
  fdPar_obj <- fdPar(fd_obj$basis, Lfdobj = 2, lambda = 1e-4) 
  pca_res <- pca.fd(fd_obj, nharm = nrow(fd_obj$coefs), harmfdPar = fdPar_obj, centerfns = TRUE)
  
  explained_var <- pca_res$varprop
  cum_var <- cumsum(explained_var)
  n_components <- max(which(cum_var >= 0.8)[1], 1)
  
  pc_scores <- pca_res$scores[, 1:n_components, drop = FALSE]
  const_fd <- fd(1, create.constant.basis(fd_obj$basis$rangeval))
  mean_values <- inprod(fd_obj, const_fd)
  
  pc1_scores <- pc_scores[, 1]
  # Align sign with mean values
  if (sign(cor(pc1_scores, mean_values)) < 0) pc1_scores <- -pc1_scores
  ranks <- rank(pc1_scores)
  
  return(list(scores = pc1_scores, ranks = ranks))
}

# 3.2 Weighted Linear Rank (WLR) - Original
wlr <- function(fd_obj) {
  data_matrix <- t(fd_obj$coefs)  
  T_len <- ncol(data_matrix)    
  num_samples <- nrow(data_matrix)   
  total_scores <- numeric(num_samples)   
  
  find_intersection_points <- function(data_mat) {
    intersections <- c()
    num_curves <- nrow(data_mat)
    for (i_curve in 1:(num_curves - 1)) {
      for (j_curve in (i_curve + 1):num_curves) {
        diff_curve <- data_mat[i_curve, ] - data_mat[j_curve, ]
        intersections <- c(intersections, which(diff_curve[-1] * diff_curve[-length(diff_curve)] < 0) + 1)  
      }
    }
    return(unique(intersections))
  }
  
  intersections <- find_intersection_points(data_matrix)
  m <- length(intersections) 
  segment_boundaries <- c(1, intersections, T_len)  
  segment_boundaries <- sort(unique(segment_boundaries))
  
  total_length <- segment_boundaries[length(segment_boundaries)] - segment_boundaries[1]
  weights <- numeric(length(segment_boundaries) - 1)
  for (segment_idx in 1:(length(segment_boundaries) - 1)) {
    weights[segment_idx] <- (segment_boundaries[segment_idx + 1] - segment_boundaries[segment_idx]) / total_length
  }
  
  segment_ranks <- matrix(0, nrow = num_samples, ncol = length(weights))
  for (segment_idx in 1:(length(segment_boundaries) - 1)) {
    start_pt <- segment_boundaries[segment_idx]
    end_pt <- segment_boundaries[segment_idx + 1]
    start_pt <- max(1, start_pt) 
    end_pt <- min(end_pt, T_len) 
    if (start_pt > end_pt) next 
    
    segment_data <- data_matrix[, start_pt:end_pt]
    segment_means <- rowMeans(segment_data, na.rm = TRUE)
    segment_ranks[, segment_idx] <- rank(segment_means, ties.method = "average")
    total_scores <- total_scores + weights[segment_idx] * segment_ranks[, segment_idx]
  }
  
  return(list(scores = total_scores, ranks = rank(total_scores, ties.method = "average")))
}

# -----------------------------------------------------------
# 3.3 FP-OWA 
# -----------------------------------------------------------

# --- FP-OWA Helper Functions ---
.safe_prcomp <- function(X, pcs = 3, eps = 1e-12) {
  sds <- apply(X, 2, sd, na.rm = TRUE)
  keep <- which(sds > eps)
  if (length(keep) == 0) stop("Zero variance in features, PCA failed.")
  X2 <- scale(X[, keep, drop = FALSE], center = TRUE, scale = TRUE)
  rnk <- qr(X2)$rank
  pcs_eff <- max(1, min(pcs, ncol(X2), rnk))
  prcomp(X2, center = FALSE, scale. = FALSE, rank. = pcs_eff)
}

.k_distance_elbow <- function(Z, k = 4, print_plot = TRUE) {
  dm <- as.matrix(dist(Z))
  k_safe <- min(k, max(1, nrow(Z) - 2))
  kdist <- apply(dm, 1, function(x) sort(x)[k_safe + 1])
  kdist_sorted <- sort(kdist)
  n <- length(kdist_sorted)
  x <- seq_along(kdist_sorted)
  y <- kdist_sorted
  
  span_val <- max(0.1, min(1, 10/n)) 
  y_smooth <- tryCatch(
    suppressWarnings(loess(y ~ x, span = span_val)$fitted),
    error = function(e) y 
  )
  if(length(y_smooth) != n) y_smooth <- y
  
  dy1 <- diff(y_smooth) / diff(x)
  dy2 <- diff(dy1) / diff(x[1:(n-1)])
  curvature <- abs(dy2) / (1 + dy1[-length(dy1)]^2)^(3/2)
  id <- max(2, which.max(curvature) + 1)  
  elbow <- y_smooth[id]  
  
  p <- NULL
  if (print_plot) {
    # Plotting code omitted for brevity in batch runs
  }
  list(elbow = elbow, plot = p, kdist = kdist)
}

.find_best_dbscan <- function(Z, eps_range, minPts_range, prefer_nc = 3) {
  D <- dist(Z)
  best <- list(eps = NA_real_, minPts = NA_integer_, sil = -Inf, nc = NA_integer_)
  for (eps in eps_range) for (mp in minPts_range) {
    mp_safe <- min(mp, nrow(Z))
    fit <- tryCatch(dbscan(Z, eps = eps, minPts = mp_safe), error = function(e) NULL)
    if (is.null(fit)) next
    
    labs <- fit$cluster
    nc   <- length(unique(labs[labs > 0]))
    sc <- if (nc >= 2) {
      suppressWarnings(tryCatch(mean(silhouette(labs, D)[, 3], na.rm = TRUE), error = function(e) NA_real_))
    } else if (nc == 1) -1000 else NA_real_
    score <- ifelse(is.na(sc), -9999 - abs(nc - prefer_nc), sc)
    if (score > ifelse(is.na(best$sil), -9999 - abs(best$nc - prefer_nc), best$sil)) {
      best <- list(eps = eps, minPts = mp, sil = sc, nc = nc)
    }
  }
  best
}

# --- FP-OWA Main Function ---
FPOWA_modified <- function(fd_obj,
                           t_length = 100,
                           lambda_candidates = 10^seq(-6, 0, length.out = 10),
                           pcs = 3,
                           feat_gamma = 2,   
                           feat_delta = 0.5, 
                           xi  = 0.05,
                           min_segment_prop = 0.03,
                           use_dbscan_first = TRUE,
                           sa_plot_elbow   = FALSE, 
                           sa_plot_heatmap = FALSE, 
                           sa_k_for_knn    = 4,
                           sa_eps_points   = 60,
                           sa_minPts_from  = NULL,
                           sa_minPts_to    = NULL,
                           sa_minPts_by    = 1,
                           sa_metric       = "num_clusters") {
  
  # 1) Smoothing
  t_grid <- seq(fd_obj$basis$rangeval[1], fd_obj$basis$rangeval[2], length.out = t_length)
  raw_mat <- eval.fd(t_grid, fd_obj)
  basis <- fd_obj$basis
  gcv <- numeric(length(lambda_candidates)); fds <- vector("list", length(lambda_candidates))
  for (i in seq_along(lambda_candidates)) {
    fdPar_obj <- fdPar(basis, Lfdobj = 2, lambda = lambda_candidates[i])
    s <- smooth.basis(t_grid, raw_mat, fdPar_obj)
    fds[[i]] <- s$fd
    gcv[i] <- if (length(s$gcv) > 1) mean(s$gcv) else s$gcv
  }
  smooth_fd <- fds[[which.min(gcv)]]
  
  # 2) Feature Extraction
  val_mat <- eval.fd(t_grid, smooth_fd) 
  dt  <- mean(diff(t_grid))
  d1  <- rbind(diff(val_mat)/dt, 0)
  d2  <- rbind(diff(d1)/dt, 0)
  feats <- cbind(scale(val_mat), feat_gamma * scale(d1), feat_delta * scale(d2))
  feats[is.na(feats)] <- 0
  pc <- .safe_prcomp(feats, pcs = pcs)
  Z  <- pc$x
  n_t <- nrow(Z) 
  
  # 3) Auto-Parameter Selection
  elbow_res <- .k_distance_elbow(Z, k = min(sa_k_for_knn, max(1, n_t - 2)), print_plot = sa_plot_elbow)
  
  Z <- as.matrix(Z); Z <- Z[, apply(Z, 2, sd) > 1e-8, drop = FALSE]
  dm <- as.matrix(dist(Z))
  kdist <- apply(dm, 1, function(x) sort(x)[min(sa_k_for_knn, max(1, n_t - 2)) + 1])
  rng <- suppressWarnings(quantile(kdist, probs = c(0.10, 0.95), na.rm = TRUE))
  eps_low  <- ifelse(is.finite(rng[1]), max(1e-8, rng[1]), 0.1)
  eps_high <- ifelse(is.finite(rng[2]), max(eps_low + 1e-8, rng[2]), 5)
  if (eps_high <= eps_low) { eps_low <- 0.1; eps_high <- 5 }
  eps_range <- seq(eps_low, eps_high, length.out = sa_eps_points)
  
  min_to_default <- max(5, floor(n_t * 0.25))
  min_to <- if (is.null(sa_minPts_to)) min_to_default else sa_minPts_to
  min_to <- min(min_to, max(2, n_t - 2)) 
  min_from <- if(is.null(sa_minPts_from)) 3 else sa_minPts_from
  min_from <- min(min_from, min_to)
  minPts_range <- seq(min_from, min_to, by = sa_minPts_by)
  
  best_db <- .find_best_dbscan(Z, eps_range, minPts_range, prefer_nc = 3)
  
  # 5) Segmentation
  use_method <- "DBSCAN"; labs <- NULL
  if (use_dbscan_first && !is.na(best_db$eps)) {
    fit <- tryCatch(dbscan(Z, eps = best_db$eps, minPts = best_db$minPts), error = function(e) NULL)
    if(!is.null(fit)) {
      labs <- fit$cluster
      if (length(unique(labs[labs > 0])) < 2) use_method <- "OPTICS"
    } else use_method <- "OPTICS"
  } else use_method <- "OPTICS"
  
  if (use_method == "OPTICS") {
    opt_minPts <- min(max(3, floor(n_t/10)), max(2, n_t - 2))
    opt <- tryCatch(optics(Z, minPts = opt_minPts), error = function(e) NULL)
    if(!is.null(opt)) {
      labs <- extractXi(opt, xi = xi)$cluster
      if (length(unique(labs[labs > 0])) < 2) labs <- rep(1L, nrow(Z))
    } else labs <- rep(1L, nrow(Z))
  }
  
  # Smooth noise labels
  for (i in seq_along(labs)) {
    if (labs[i] == 0) {
      if (i > 1 && labs[i-1] != 0) labs[i] <- labs[i-1]
      else if (i < length(labs) && labs[i+1] != 0) labs[i] <- labs[i+1]
      else labs[i] <- 1
    }
  }
  
  # 6) Define Boundaries
  boundary_idx <- which(labs[-1] != labs[-length(labs)])
  seg_points <- sort(unique(c(t_grid[1], t_grid[boundary_idx + 1], t_grid[length(t_grid)])))
  if (length(seg_points) > 2) {
    min_len <- min_segment_prop * diff(range(t_grid))
    keep <- c(TRUE, diff(seg_points) >= min_len)
    seg_points <- seg_points[c(TRUE, keep[-length(keep)])]
    seg_points[1] <- t_grid[1]; seg_points[length(seg_points)] <- tail(t_grid, 1)
    seg_points <- sort(unique(seg_points))
  }
  
  # 7) Weighting and Scoring
  n_segments <- max(1, length(seg_points) - 1)
  mbd_weights <- numeric(n_segments)
  n_samples <- ncol(smooth_fd$coefs)
  segment_ranks <- matrix(0, nrow = n_samples, ncol = n_segments)
  
  for (i in 1:n_segments) {
    seg_data <- window_fd(smooth_fd, seg_points[i], seg_points[i + 1])
    mbd_vals <- tryCatch(MBD(seg_data), error = function(e) rep(0, ncol(seg_data$coefs)))
    mbd_weights[i] <- mean(mbd_vals, na.rm = TRUE)
    
    basis_i  <- seg_data$basis
    a <- seg_points[i]; b <- seg_points[i + 1]
    basis_integrals <- inprod(basis_i, basis_i, Lfdobj1 = 0, Lfdobj2 = 0, rng = c(a, b))
    diag_integrals  <- diag(basis_integrals)
    integrals <- colSums(seg_data$coefs * diag_integrals)
    segment_ranks[, i] <- rank(integrals, ties.method = "average")
  }
  mbd_weights[is.na(mbd_weights)] <- 0
  if (sum(mbd_weights) == 0) mbd_weights <- rep(1/n_segments, n_segments) else mbd_weights <- mbd_weights / sum(mbd_weights)
  scores <- as.numeric(segment_ranks %*% mbd_weights)
  
  list(scores = scores, seg_points = seg_points, labs = labs)
}

# 3.4 h-mode Depth
hmode_ranking <- function(fd_obj, t_length = 100) {
  t_grid <- seq(fd_obj$basis$rangeval[1], fd_obj$basis$rangeval[2], length.out = t_length)
  data_mat <- t(eval.fd(t_grid, fd_obj)) 
  f_data <- fdata(data_mat, argvals = t_grid)
  d_mode <- depth.mode(f_data)
  scores <- as.numeric(d_mode$dep)
  return(list(scores = scores, ranks = rank(scores)))
}

# 3.5 Random Tukey Depth
rtd_ranking <- function(fd_obj, t_length = 100) {
  t_grid <- seq(fd_obj$basis$rangeval[1], fd_obj$basis$rangeval[2], length.out = t_length)
  data_mat <- t(eval.fd(t_grid, fd_obj))
  f_data <- fdata(data_mat, argvals = t_grid)
  d_rt <- depth.RT(f_data, n.proj = 50, seed = 123)
  scores <- as.numeric(d_rt$dep)
  return(list(scores = scores, ranks = rank(scores)))
}

# ------------------------------
# 4. Evaluation Metrics
# ------------------------------
evaluate_ranking <- function(true_ranks, pred_scores, true_integrals = NULL) {
  true_ranks <- as.numeric(true_ranks)
  pred_scores <- as.numeric(pred_scores)
  pred_ranks <- rank(pred_scores, ties.method = "average")
  
  kendall_tau <- cor(true_ranks, pred_scores, method = "kendall")
  spearman_rho <- cor(true_ranks, pred_scores, method = "spearman")
  mard <- mean(abs(true_ranks - pred_ranks))
  
  n <- length(true_ranks)
  top_cutoff <- ceiling(n * 0.25)
  bottom_cutoff <- ceiling(n * 0.75)
  
  true_top <- which(true_ranks <= top_cutoff)
  pred_top <- which(pred_ranks <= top_cutoff)
  top_consistency <- length(intersect(true_top, pred_top)) / top_cutoff
  
  true_bottom <- which(true_ranks >= bottom_cutoff)
  pred_bottom <- which(pred_ranks >= bottom_cutoff)
  bottom_consistency <- length(intersect(true_bottom, pred_bottom)) / (n - bottom_cutoff + 1)
  
  result <- list(
    kendall_tau = kendall_tau,
    spearman_rho = spearman_rho,
    mard = mard,
    top_consistency = top_consistency,
    bottom_consistency = bottom_consistency
  )
  
  if(!is.null(true_integrals)) {
    # Normalize scores for RMSE/MAE comparison
    pred_scores_norm <- (pred_scores - min(pred_scores)) / 
      (max(pred_scores) - min(pred_scores)) * (max(true_integrals) - min(true_integrals)) + 
      min(true_integrals)
    
    rmse <- sqrt(mean((true_integrals - pred_scores_norm)^2))
    mae <- mean(abs(true_integrals - pred_scores_norm))
    
    result$integral_rmse <- rmse
    result$integral_mae <- mae
  }
  
  return(result)
}

# ------------------------------
# 5. Parallel Simulation
# ------------------------------
run_simulation <- function(n_runs = 500, sample_size = 100, noise_type = "spike", noise_params = list(ratio = 0.01), t_length = 30, parallel_cores = detectCores() - 1) {
  
  cl <- makeCluster(parallel_cores)
  registerDoParallel(cl)
  clusterSetRNGStream(cl, 123)
  
  # Export necessary functions and libraries to workers
  clusterExport(cl, varlist = c("generate_functional_data", "add_pollution", "FPOWA_modified", 
                                "wlr", "fpca_ranking_improved", "hmode_ranking", "rtd_ranking",
                                "evaluate_ranking", "window_fd", 
                                ".safe_prcomp", ".k_distance_elbow", ".dbscan_heatmap", ".find_best_dbscan"), envir = .GlobalEnv)
  
  clusterEvalQ(cl, {
    library(fda); library(dtwclust); library(cluster); library(roahd); library(ggplot2)
    library(microbenchmark); library(rootSolve); library(dbscan); library(extraDistr)
    library(LaplacesDemon); library(stringr); library(fda.usc); library(reshape2)
  })
  
  cat(sprintf("Starting parallel simulation (Runs: %d, Cores: %d)...\n", n_runs, parallel_cores))
  
  results <- foreach(i = 1:n_runs, .combine = 'rbind', .packages = c("fda", "roahd", "dbscan", "fda.usc", "reshape2", "ggplot2", "cluster")) %dopar% {
    data <- generate_functional_data(n = sample_size, t_length = t_length)
    polluted_data <- do.call(add_pollution, c(list(fd_obj = data$clean, type = noise_type), noise_params))
    
    # Execution
    time_FPOWA <- system.time({ 
      FPOWA_res <- FPOWA_modified(
        polluted_data, t_length = t_length, sa_plot_elbow = FALSE, sa_plot_heatmap = FALSE,
        feat_gamma = 0, feat_delta = 0, pcs = 2, xi = 0.01 # Params optimized for t=30
      ) 
    })["elapsed"]
    
    time_wlr    <- system.time({ wlr_res    <- wlr(polluted_data) })["elapsed"]
    time_fpca   <- system.time({ fpca_res   <- fpca_ranking_improved(polluted_data) })["elapsed"]
    time_hmode  <- system.time({ hmode_res  <- hmode_ranking(polluted_data) })["elapsed"]
    time_rtd    <- system.time({ rtd_res    <- rtd_ranking(polluted_data) })["elapsed"]
    
    # Evaluation
    FPOWA_metrics <- evaluate_ranking(data$true_rank, FPOWA_res$scores, data$true_integrals)
    wlr_metrics    <- evaluate_ranking(data$true_rank, wlr_res$scores, data$true_integrals)
    fpca_metrics   <- evaluate_ranking(data$true_rank, fpca_res$scores, data$true_integrals)
    hmode_metrics  <- evaluate_ranking(data$true_rank, hmode_res$scores, data$true_integrals)
    rtd_metrics    <- evaluate_ranking(data$true_rank, rtd_res$scores, data$true_integrals)
    
    rbind(
      data.frame(run = i, method = "FPOWA", efsrwm_metrics, runtime = time_efsrwm),
      data.frame(run = i, method = "WLR", wlr_metrics, runtime = time_wlr),
      data.frame(run = i, method = "FPCA", fpca_metrics, runtime = time_fpca),
      data.frame(run = i, method = "HMode", hmode_metrics, runtime = time_hmode),
      data.frame(run = i, method = "RTD", rtd_metrics, runtime = time_rtd)
    )
  }
  
  stopCluster(cl)
  return(results)
}
