# Supplementary material for: The adaptive functional piecewise ordered weighted averaging method and its application to pollutant concentration analysis
Source: PLoS One. 2026 Feb 13;21(2):e0342192. doi: 10.1371/journal.pone.0342192 (PMC12904593; doi:10.1371/journal.pone.0342192)
Supplement: S3 Raw Data — (CSV) [file pone.0342192.s003.csv]

province	date	PM2.5	O3
Beijing	2023-01-01	19	32
Beijing	2023-01-02	10	46
Beijing	2023-01-03	20	26
Beijing	2023-01-04	41	17
Beijing	2023-01-05	79	12
Beijing	2023-01-06	62	33
Beijing	2023-01-07	19	21
Beijing	2023-01-08	25	31
Beijing	2023-01-09	13	43
Beijing	2023-01-10	37	18
Beijing	2023-01-11	60	9
Beijing	2023-01-12	87	6
Beijing	2023-01-13	74	32
Beijing	2023-01-14	2	66
Beijing	2023-01-15	6	57
Beijing	2023-01-16	18	40
Beijing	2023-01-17	26	51
Beijing	2023-01-18	28	38
Beijing	2023-01-19	29	39
Beijing	2023-01-20	9	54
Beijing	2023-01-21	35	36
Beijing	2023-01-22	66	40
Beijing	2023-01-23	37	56
Beijing	2023-01-24	7	57
Beijing	2023-01-25	25	34
Beijing	2023-01-26	21	43
Beijing	2023-01-27	7	55
Beijing	2023-01-28	15	54
Beijing	2023-01-29	21	51
Beijing	2023-01-30	34	31
Beijing	2023-01-31	35	43
Beijing	2023-02-01	8	63
Beijing	2023-02-02	10	41
Beijing	2023-02-03	23	23
Beijing	2023-02-04	28	36
Beijing	2023-02-05	74	22
Beijing	2023-02-06	98	37
Beijing	2023-02-07	47	38
Beijing	2023-02-08	20	48
Beijing	2023-02-09	49	28
Beijing	2023-02-10	85	26
Beijing	2023-02-11	139	18
Beijing	2023-02-12	81	28
Beijing	2023-02-13	6	65
Beijing	2023-02-14	8	48
Beijing	2023-02-15	31	29
Beijing	2023-02-16	68	20
Beijing	2023-02-17	132	18
Beijing	2023-02-18	124	31
Beijing	2023-02-19	5	66
Beijing	2023-02-20	4	61
Beijing	2023-02-21	18	40
Beijing	2023-02-22	56	21
Beijing	2023-02-23	91	20
Beijing	2023-02-24	25	57
Beijing	2023-02-25	9	52
Beijing	2023-02-26	60	46
Beijing	2023-02-27	131	43
Beijing	2023-02-28	59	53
Beijing	2023-03-01	4	59
Beijing	2023-03-02	19	41
Beijing	2023-03-03	33	42
Beijing	2023-03-04	103	50
Beijing	2023-03-05	162	63
Beijing	2023-03-06	132	65
Beijing	2023-03-07	146	82
Beijing	2023-03-08	73	72
Beijing	2023-03-09	42	42
Beijing	2023-03-10	82	49
Beijing	2023-03-11	19	67
Beijing	2023-03-12	8	70
Beijing	2023-03-13	30	24
Beijing	2023-03-14	42	44
Beijing	2023-03-15	17	73
Beijing	2023-03-16	13	52
Beijing	2023-03-17	43	27
Beijing	2023-03-18	21	53
Beijing	2023-03-19	51	53
Beijing	2023-03-20	113	53
Beijing	2023-03-21	122	61
Beijing	2023-03-22	171	72
Beijing	2023-03-23	35	68
Beijing	2023-03-24	19	60
Beijing	2023-03-25	24	53
Beijing	2023-03-26	22	60
Beijing	2023-03-27	21	60
Beijing	2023-03-28	62	64
Beijing	2023-03-29	88	92
Beijing	2023-03-30	78	110
Beijing	2023-03-31	55	110
Beijing	2023-04-01	53	102
Beijing	2023-04-02	75	78
Beijing	2023-04-03	44	94
Beijing	2023-04-04	17	79
Beijing	2023-04-05	19	75
Beijing	2023-04-06	14	74
Beijing	2023-04-07	5	73
Beijing	2023-04-08	13	65
Beijing	2023-04-09	58	67
Beijing	2023-04-10	108	58
Beijing	2023-04-11	107	80
Beijing	2023-04-12	105	52
Beijing	2023-04-13	161	43
Beijing	2023-04-14	79	65
Beijing	2023-04-15	24	67
Beijing	2023-04-16	15	68
Beijing	2023-04-17	40	73
Beijing	2023-04-18	33	76
Beijing	2023-04-19	35	98
Beijing	2023-04-20	20	81
Beijing	2023-04-21	10	78
Beijing	2023-04-22	19	56
Beijing	2023-04-23	29	52
Beijing	2023-04-24	27	70
Beijing	2023-04-25	31	64
Beijing	2023-04-26	14	70
Beijing	2023-04-27	51	58
Beijing	2023-04-28	37	58
Beijing	2023-04-29	11	70
Beijing	2023-04-30	13	75
Beijing	2023-05-01	38	99
Beijing	2023-05-02	40	117
Beijing	2023-05-03	42	126
Beijing	2023-05-04	31	83
Beijing	2023-05-05	10	57
Beijing	2023-05-06	7	73
Beijing	2023-05-07	11	69
Beijing	2023-05-08	18	91
Beijing	2023-05-09	27	102
Beijing	2023-05-10	21	97
Beijing	2023-05-11	42	115
Beijing	2023-05-12	38	81
Beijing	2023-05-13	10	78
Beijing	2023-05-14	30	112
Beijing	2023-05-15	53	155
Beijing	2023-05-16	48	135
Beijing	2023-05-17	28	103
Beijing	2023-05-18	18	86
Beijing	2023-05-19	41	36
Beijing	2023-05-20	49	66
Beijing	2023-05-21	30	77
Beijing	2023-05-22	12	75
Beijing	2023-05-23	12	85
Beijing	2023-05-24	29	127
Beijing	2023-05-25	34	97
Beijing	2023-05-26	47	103
Beijing	2023-05-27	62	88
Beijing	2023-05-28	28	103
Beijing	2023-05-29	29	126
Beijing	2023-05-30	34	90
Beijing	2023-05-31	41	81
Beijing	2023-06-01	29	78
Beijing	2023-06-02	7	92
Beijing	2023-06-03	10	89
Beijing	2023-06-04	9	94
Beijing	2023-06-05	18	111
Beijing	2023-06-06	11	101
Beijing	2023-06-07	16	105
Beijing	2023-06-08	10	91
Beijing	2023-06-09	8	67
Beijing	2023-06-10	5	83
Beijing	2023-06-11	9	83
Beijing	2023-06-12	13	93
Beijing	2023-06-13	7	99
Beijing	2023-06-14	24	152
Beijing	2023-06-15	29	187
Beijing	2023-06-16	38	200
Beijing	2023-06-17	35	173
Beijing	2023-06-18	43	178
Beijing	2023-06-19	48	112
Beijing	2023-06-20	18	94
Beijing	2023-06-21	8	93
Beijing	2023-06-22	16	129
Beijing	2023-06-23	27	162
Beijing	2023-06-24	28	153
Beijing	2023-06-25	33	146
Beijing	2023-06-26	23	104
Beijing	2023-06-27	17	137
Beijing	2023-06-28	24	102
Beijing	2023-06-29	15	112
Beijing	2023-06-30	20	159
Beijing	2023-07-01	22	165
Beijing	2023-07-02	29	171
Beijing	2023-07-03	37	128
Beijing	2023-07-04	15	114
Beijing	2023-07-05	15	91
Beijing	2023-07-06	12	111
Beijing	2023-07-07	12	101
Beijing	2023-07-08	5	83
Beijing	2023-07-09	6	93
Beijing	2023-07-10	17	140
Beijing	2023-07-11	20	158
Beijing	2023-07-12	22	86
Beijing	2023-07-13	12	72
Beijing	2023-07-14	17	70
Beijing	2023-07-15	7	88
Beijing	2023-07-16	11	89
Beijing	2023-07-17	21	131
Beijing	2023-07-18	27	133
Beijing	2023-07-19	32	147
Beijing	2023-07-20	34	138
Beijing	2023-07-21	31	96
Beijing	2023-07-22	23	65
Beijing	2023-07-23	17	80
Beijing	2023-07-24	31	124
Beijing	2023-07-25	7	128
Beijing	2023-07-26	32	116
Beijing	2023-07-27	27	102
Beijing	2023-07-28	11	71
Beijing	2023-07-29	16	43
Beijing	2023-07-30	4	29
Beijing	2023-07-31	11	26
Beijing	2023-08-01	20	33
Beijing	2023-08-02	25	65
Beijing	2023-08-03	40	75
Beijing	2023-08-04	27	74
Beijing	2023-08-05	14	70
Beijing	2023-08-06	16	71
Beijing	2023-08-07	26	64
Beijing	2023-08-08	37	88
Beijing	2023-08-09	50	107
Beijing	2023-08-10	49	110
Beijing	2023-08-11	43	62
Beijing	2023-08-12	9	77
Beijing	2023-08-13	11	82
Beijing	2023-08-14	19	99
Beijing	2023-08-15	25	107
Beijing	2023-08-16	30	122
Beijing	2023-08-17	26	126
Beijing	2023-08-18	23	82
Beijing	2023-08-19	23	113
Beijing	2023-08-20	35	94
Beijing	2023-08-21	10	110
Beijing	2023-08-22	6	69
Beijing	2023-08-23	9	86
Beijing	2023-08-24	10	76
Beijing	2023-08-25	14	72
Beijing	2023-08-26	13	75
Beijing	2023-08-27	22	66
Beijing	2023-08-28	11	63
Beijing	2023-08-29	10	63
Beijing	2023-08-30	13	65
Beijing	2023-08-31	20	73
Beijing	2023-09-01	20	74
Beijing	2023-09-02	27	80
Beijing	2023-09-03	28	100
Beijing	2023-09-04	48	103
Beijing	2023-09-05	72	117
Beijing	2023-09-06	62	111
Beijing	2023-09-07	60	109
Beijing	2023-09-08	71	68
Beijing	2023-09-09	16	86
Beijing	2023-09-10	20	85
Beijing	2023-09-11	26	65
Beijing	2023-09-12	5	60
Beijing	2023-09-13	13	73
Beijing	2023-09-14	24	87
Beijing	2023-09-15	30	101
Beijing	2023-09-16	49	105
Beijing	2023-09-17	55	88
Beijing	2023-09-18	20	88
Beijing	2023-09-19	8	39
Beijing	2023-09-20	7	44
Beijing	2023-09-21	16	65
Beijing	2023-09-22	9	65
Beijing	2023-09-23	13	49
Beijing	2023-09-24	21	36
Beijing	2023-09-25	25	35
Beijing	2023-09-26	45	40
Beijing	2023-09-27	32	43
Beijing	2023-09-28	7	37
Beijing	2023-09-29	14	49
Beijing	2023-09-30	4	54
Beijing	2023-10-01	8	45
Beijing	2023-10-02	24	48
Beijing	2023-10-03	33	67
Beijing	2023-10-04	8	46
Beijing	2023-10-05	7	36
Beijing	2023-10-06	14	32
Beijing	2023-10-07	33	45
Beijing	2023-10-08	26	41
Beijing	2023-10-09	6	53
Beijing	2023-10-10	12	50
Beijing	2023-10-11	28	61
Beijing	2023-10-12	67	30
Beijing	2023-10-13	39	33
Beijing	2023-10-14	7	41
Beijing	2023-10-15	8	40
Beijing	2023-10-16	12	44
Beijing	2023-10-17	32	50
Beijing	2023-10-18	15	50
Beijing	2023-10-19	4	44
Beijing	2023-10-20	5	44
Beijing	2023-11-01	128	59
Beijing	2023-11-02	68	60
Beijing	2023-11-03	5	40
Beijing	2023-11-04	23	23
Beijing	2023-11-05	19	32
Beijing	2023-11-06	10	52
Beijing	2023-11-07	20	25
Beijing	2023-11-08	30	22
Beijing	2023-11-09	5	51
Beijing	2023-11-10	5	40
Beijing	2023-11-11	8	38
Beijing	2023-11-12	5	50
Beijing	2023-11-13	20	33
Beijing	2023-11-14	35	18
Beijing	2023-11-15	45	10
Beijing	2023-11-16	6	55
Beijing	2023-11-17	3	51
Beijing	2023-11-18	18	21
Beijing	2023-11-19	25	23
Beijing	2023-11-20	60	13
Beijing	2023-11-21	113	20
Beijing	2023-11-22	81	35
Beijing	2023-11-23	3	53
Beijing	2023-11-24	8	36
Beijing	2023-11-25	29	10
Beijing	2023-11-26	36	6
Beijing	2023-11-27	24	30
Beijing	2023-11-28	9	43
Beijing	2023-11-29	5	60
Beijing	2023-11-30	6	54
Beijing	2023-12-01	17	35
Beijing	2023-12-02	24	25
Beijing	2023-12-03	33	17
Beijing	2023-12-04	58	9
Beijing	2023-12-05	71	9
Beijing	2023-12-06	39	43
Beijing	2023-12-07	88	11
Beijing	2023-12-08	85	11
Beijing	2023-12-09	37	22
Beijing	2023-12-10	28	16
Beijing	2023-12-11	26	25
Beijing	2023-12-12	56	9
Beijing	2023-12-13	78	9
Beijing	2023-12-14	52	21
Beijing	2023-12-15	8	55
Beijing	2023-12-16	6	59
Beijing	2023-12-17	16	45
Beijing	2023-12-18	49	19
Beijing	2023-12-19	23	50
Beijing	2023-12-20	7	59
Beijing	2023-12-21	8	54
Beijing	2023-12-22	16	36
Beijing	2023-12-23	24	37
Beijing	2023-12-24	30	36
Beijing	2023-12-25	45	17
Beijing	2023-12-26	34	25
Beijing	2023-12-27	25	17
Beijing	2023-12-28	43	15
Beijing	2023-12-29	93	10
Beijing	2023-12-30	121	18
Beijing	2023-12-31	11	53
Tianjin	2023-01-01	64	13
Tianjin	2023-01-02	31	30
Tianjin	2023-01-03	48	16
Tianjin	2023-01-04	75	12
Tianjin	2023-01-05	156	17
Tianjin	2023-01-06	192	20
Tianjin	2023-01-07	57	13
Tianjin	2023-01-08	58	17
Tianjin	2023-01-09	34	26
Tianjin	2023-01-10	25	25
Tianjin	2023-01-11	77	9
Tianjin	2023-01-12	108	4
Tianjin	2023-01-13	73	18
Tianjin	2023-01-14	4	65
Tianjin	2023-01-15	10	55
Tianjin	2023-01-16	23	37
Tianjin	2023-01-17	40	37
Tianjin	2023-01-18	45	35
Tianjin	2023-01-19	48	39
Tianjin	2023-01-20	12	56
Tianjin	2023-01-21	93	45
Tianjin	2023-01-22	236	43
Tianjin	2023-01-23	37	53
Tianjin	2023-01-24	9	62
Tianjin	2023-01-25	32	53
Tianjin	2023-01-26	39	45
Tianjin	2023-01-27	10	56
Tianjin	2023-01-28	26	44
Tianjin	2023-01-29	29	45
Tianjin	2023-01-30	62	31
Tianjin	2023-01-31	84	32
Tianjin	2023-02-01	11	62
Tianjin	2023-02-02	22	31
Tianjin	2023-02-03	50	24
Tianjin	2023-02-04	54	28
Tianjin	2023-02-05	143	37
Tianjin	2023-02-06	110	32
Tianjin	2023-02-07	38	33
Tianjin	2023-02-08	49	33
Tianjin	2023-02-09	40	32
Tianjin	2023-02-10	102	28
Tianjin	2023-02-11	138	19
Tianjin	2023-02-12	100	28
Tianjin	2023-02-13	12	54
Tianjin	2023-02-14	12	49
Tianjin	2023-02-15	20	43
Tianjin	2023-02-16	76	31
Tianjin	2023-02-17	132	21
Tianjin	2023-02-18	130	22
Tianjin	2023-02-19	9	59
Tianjin	2023-02-20	12	49
Tianjin	2023-02-21	22	36
Tianjin	2023-02-22	60	34
Tianjin	2023-02-23	91	30
Tianjin	2023-02-24	40	42
Tianjin	2023-02-25	14	50
Tianjin	2023-02-26	71	55
Tianjin	2023-02-27	75	58
Tianjin	2023-02-28	62	55
Tianjin	2023-03-01	27	41
Tianjin	2023-03-02	33	46
Tianjin	2023-03-03	84	45
Tianjin	2023-03-04	125	29
Tianjin	2023-03-05	124	47
Tianjin	2023-03-06	139	46
Tianjin	2023-03-07	181	67
Tianjin	2023-03-08	68	61
Tianjin	2023-03-09	66	48
Tianjin	2023-03-10	95	48
Tianjin	2023-03-11	28	57
Tianjin	2023-03-12	9	70
Tianjin	2023-03-13	29	55
Tianjin	2023-03-14	41	59
Tianjin	2023-03-15	23	69
Tianjin	2023-03-16	14	46
Tianjin	2023-03-17	40	27
Tianjin	2023-03-18	35	45
Tianjin	2023-03-19	82	48
Tianjin	2023-03-20	99	69
Tianjin	2023-03-21	105	90
Tianjin	2023-03-22	155	65
Tianjin	2023-03-23	47	58
Tianjin	2023-03-24	25	55
Tianjin	2023-03-25	29	44
Tianjin	2023-03-26	51	55
Tianjin	2023-03-27	31	68
Tianjin	2023-03-28	57	78
Tianjin	2023-03-29	66	115
Tianjin	2023-03-30	58	121
Tianjin	2023-03-31	58	118
Tianjin	2023-04-01	62	106
Tianjin	2023-04-02	52	104
Tianjin	2023-04-03	45	98
Tianjin	2023-04-04	18	72
Tianjin	2023-04-05	19	88
Tianjin	2023-04-06	26	67
Tianjin	2023-04-07	4	76
Tianjin	2023-04-08	21	71
Tianjin	2023-04-09	65	83
Tianjin	2023-04-10	61	78
Tianjin	2023-04-11	117	78
Tianjin	2023-04-12	133	49
Tianjin	2023-04-13	121	59
Tianjin	2023-04-14	74	63
Tianjin	2023-04-15	45	49
Tianjin	2023-04-16	22	68
Tianjin	2023-04-17	36	63
Tianjin	2023-04-18	39	76
Tianjin	2023-04-19	51	90
Tianjin	2023-04-20	31	61
Tianjin	2023-04-21	14	63
Tianjin	2023-04-22	19	75
Tianjin	2023-04-23	22	58
Tianjin	2023-04-24	24	73
Tianjin	2023-04-25	31	75
Tianjin	2023-04-26	19	77
Tianjin	2023-04-27	45	89
Tianjin	2023-04-28	28	80
Tianjin	2023-04-29	14	82
Tianjin	2023-04-30	21	75
Tianjin	2023-05-01	41	105
Tianjin	2023-05-02	33	116
Tianjin	2023-05-03	43	101
Tianjin	2023-05-04	21	73
Tianjin	2023-05-05	9	71
Tianjin	2023-05-06	9	82
Tianjin	2023-05-07	18	79
Tianjin	2023-05-08	29	106
Tianjin	2023-05-09	26	83
Tianjin	2023-05-10	27	109
Tianjin	2023-05-11	36	104
Tianjin	2023-05-12	38	111
Tianjin	2023-05-13	26	80
Tianjin	2023-05-14	37	132
Tianjin	2023-05-15	59	133
Tianjin	2023-05-16	41	137
Tianjin	2023-05-17	32	87
Tianjin	2023-05-18	18	82
Tianjin	2023-05-19	55	85
Tianjin	2023-05-20	44	64
Tianjin	2023-05-21	47	76
Tianjin	2023-05-22	25	77
Tianjin	2023-05-23	22	100
Tianjin	2023-05-24	26	129
Tianjin	2023-05-25	31	114
Tianjin	2023-05-26	47	108
Tianjin	2023-05-27	45	78
Tianjin	2023-05-28	34	83
Tianjin	2023-05-29	35	111
Tianjin	2023-05-30	25	81
Tianjin	2023-05-31	37	101
Tianjin	2023-06-01	30	87
Tianjin	2023-06-02	11	99
Tianjin	2023-06-03	21	120
Tianjin	2023-06-04	24	133
Tianjin	2023-06-05	23	136
Tianjin	2023-06-06	15	113
Tianjin	2023-06-07	20	128
Tianjin	2023-06-08	17	103
Tianjin	2023-06-09	15	77
Tianjin	2023-06-10	12	102
Tianjin	2023-06-11	17	103
Tianjin	2023-06-12	20	110
Tianjin	2023-06-13	14	112
Tianjin	2023-06-14	19	142
Tianjin	2023-06-15	31	188
Tianjin	2023-06-16	35	171
Tianjin	2023-06-17	45	148
Tianjin	2023-06-18	44	154
Tianjin	2023-06-19	31	110
Tianjin	2023-06-20	24	117
Tianjin	2023-06-21	17	116
Tianjin	2023-06-22	20	151
Tianjin	2023-06-23	32	174
Tianjin	2023-06-24	31	168
Tianjin	2023-06-25	22	121
Tianjin	2023-06-26	19	107
Tianjin	2023-06-27	19	151
Tianjin	2023-06-28	30	104
Tianjin	2023-06-29	21	122
Tianjin	2023-06-30	22	160
Tianjin	2023-07-01	20	177
Tianjin	2023-07-02	34	164
Tianjin	2023-07-03	29	102
Tianjin	2023-07-04	19	103
Tianjin	2023-07-05	19	145
Tianjin	2023-07-06	27	165
Tianjin	2023-07-07	31	138
Tianjin	2023-07-08	14	126
Tianjin	2023-07-09	12	111
Tianjin	2023-07-10	24	150
Tianjin	2023-07-11	31	138
Tianjin	2023-07-12	28	95
Tianjin	2023-07-13	35	66
Tianjin	2023-07-14	22	86
Tianjin	2023-07-15	6	89
Tianjin	2023-07-16	14	91
Tianjin	2023-07-17	20	126
Tianjin	2023-07-18	28	142
Tianjin	2023-07-19	43	159
Tianjin	2023-07-20	41	141
Tianjin	2023-07-21	30	87
Tianjin	2023-07-22	14	66
Tianjin	2023-07-23	20	107
Tianjin	2023-07-24	40	133
Tianjin	2023-07-25	15	154
Tianjin	2023-07-26	37	129
Tianjin	2023-07-27	35	138
Tianjin	2023-07-28	22	113
Tianjin	2023-07-29	6	34
Tianjin	2023-07-30	12	27
Tianjin	2023-07-31	15	38
Tianjin	2023-08-01	23	61
Tianjin	2023-08-02	23	72
Tianjin	2023-08-03	31	95
Tianjin	2023-08-04	30	105
Tianjin	2023-08-05	20	83
Tianjin	2023-08-06	6	86
Tianjin	2023-08-07	15	78
Tianjin	2023-08-08	32	110
Tianjin	2023-08-09	42	130
Tianjin	2023-08-10	17	100
Tianjin	2023-08-11	29	110
Tianjin	2023-08-12	15	77
Tianjin	2023-08-13	18	93
Tianjin	2023-08-14	23	114
Tianjin	2023-08-15	23	121
Tianjin	2023-08-16	29	131
Tianjin	2023-08-17	31	139
Tianjin	2023-08-18	40	120
Tianjin	2023-08-19	44	122
Tianjin	2023-08-20	34	91
Tianjin	2023-08-21	18	98
Tianjin	2023-08-22	15	79
Tianjin	2023-08-23	11	108
Tianjin	2023-08-24	14	90
Tianjin	2023-08-25	27	92
Tianjin	2023-08-26	28	78
Tianjin	2023-08-27	19	59
Tianjin	2023-08-28	15	75
Tianjin	2023-08-29	13	73
Tianjin	2023-08-30	21	92
Tianjin	2023-08-31	24	102
Tianjin	2023-09-01	23	92
Tianjin	2023-09-02	24	95
Tianjin	2023-09-03	50	123
Tianjin	2023-09-04	74	134
Tianjin	2023-09-05	59	132
Tianjin	2023-09-06	58	130
Tianjin	2023-09-07	74	133
Tianjin	2023-09-08	47	111
Tianjin	2023-09-09	33	79
Tianjin	2023-09-10	27	70
Tianjin	2023-09-11	41	81
Tianjin	2023-09-12	11	59
Tianjin	2023-09-13	10	67
Tianjin	2023-09-14	14	93
Tianjin	2023-09-15	26	124
Tianjin	2023-09-16	39	132
Tianjin	2023-09-17	37	139
Tianjin	2023-09-18	43	128
Tianjin	2023-09-19	38	49
Tianjin	2023-09-20	10	54
Tianjin	2023-09-21	18	83
Tianjin	2023-09-22	15	72
Tianjin	2023-09-23	11	60
Tianjin	2023-09-24	20	37
Tianjin	2023-09-25	33	54
Tianjin	2023-09-26	50	52
Tianjin	2023-09-27	56	41
Tianjin	2023-09-28	20	33
Tianjin	2023-09-29	54	81
Tianjin	2023-09-30	6	61
Tianjin	2023-10-01	16	47
Tianjin	2023-10-02	33	75
Tianjin	2023-10-03	22	94
Tianjin	2023-10-04	23	59
Tianjin	2023-10-05	12	45
Tianjin	2023-10-06	40	40
Tianjin	2023-10-07	42	38
Tianjin	2023-10-08	38	38
Tianjin	2023-10-09	28	43
Tianjin	2023-10-10	19	51
Tianjin	2023-10-11	35	66
Tianjin	2023-10-12	42	70
Tianjin	2023-10-13	40	55
Tianjin	2023-10-14	12	39
Tianjin	2023-10-15	38	45
Tianjin	2023-10-16	13	44
Tianjin	2023-10-17	47	70
Tianjin	2023-10-18	36	60
Tianjin	2023-10-19	8	39
Tianjin	2023-10-20	5	43
Tianjin	2023-11-01	140	65
Tianjin	2023-11-02	74	49
Tianjin	2023-11-03	6	39
Tianjin	2023-11-04	17	30
Tianjin	2023-11-05	18	36
Tianjin	2023-11-06	10	48
Tianjin	2023-11-07	23	27
Tianjin	2023-11-08	53	17
Tianjin	2023-11-09	20	40
Tianjin	2023-11-10	5	44
Tianjin	2023-11-11	17	25
Tianjin	2023-11-12	11	40
Tianjin	2023-11-13	22	35
Tianjin	2023-11-14	76	23
Tianjin	2023-11-15	144	13
Tianjin	2023-11-16	26	39
Tianjin	2023-11-17	4	46
Tianjin	2023-11-18	27	28
Tianjin	2023-11-19	43	21
Tianjin	2023-11-20	63	24
Tianjin	2023-11-21	140	36
Tianjin	2023-11-22	136	25
Tianjin	2023-11-23	5	51
Tianjin	2023-11-24	7	41
Tianjin	2023-11-25	28	8
Tianjin	2023-11-26	57	7
Tianjin	2023-11-27	49	22
Tianjin	2023-11-28	10	41
Tianjin	2023-11-29	9	52
Tianjin	2023-11-30	10	48
Tianjin	2023-12-01	17	39
Tianjin	2023-12-02	36	23
Tianjin	2023-12-03	65	17
Tianjin	2023-12-04	122	12
Tianjin	2023-12-05	165	10
Tianjin	2023-12-06	45	35
Tianjin	2023-12-07	86	13
Tianjin	2023-12-08	123	6
Tianjin	2023-12-09	28	34
Tianjin	2023-12-10	20	30
Tianjin	2023-12-11	21	35
Tianjin	2023-12-12	47	17
Tianjin	2023-12-13	47	16
Tianjin	2023-12-14	27	41
Tianjin	2023-12-15	12	57
Tianjin	2023-12-16	7	58
Tianjin	2023-12-17	22	42
Tianjin	2023-12-18	77	20
Tianjin	2023-12-19	46	41
Tianjin	2023-12-20	7	60
Tianjin	2023-12-21	11	49
Tianjin	2023-12-22	33	28
Tianjin	2023-12-23	61	22
Tianjin	2023-12-24	64	27
Tianjin	2023-12-25	125	16
Tianjin	2023-12-26	94	16
Tianjin	2023-12-27	30	13
Tianjin	2023-12-28	70	16
Tianjin	2023-12-29	137	19
Tianjin	2023-12-30	195	11
Tianjin	2023-12-31	30	44
Shijiazhuang	2023-01-01	85	11
Shijiazhuang	2023-01-02	69	16
Shijiazhuang	2023-01-03	89	9
Shijiazhuang	2023-01-04	111	12
Shijiazhuang	2023-01-05	158	14
Shijiazhuang	2023-01-06	71	38
Shijiazhuang	2023-01-07	57	22
Shijiazhuang	2023-01-08	78	13
Shijiazhuang	2023-01-09	61	26
Shijiazhuang	2023-01-10	55	18
Shijiazhuang	2023-01-11	91	9
Shijiazhuang	2023-01-12	123	4
Shijiazhuang	2023-01-13	123	15
Shijiazhuang	2023-01-14	18	57
Shijiazhuang	2023-01-15	18	55
Shijiazhuang	2023-01-16	28	40
Shijiazhuang	2023-01-17	39	48
Shijiazhuang	2023-01-18	39	49
Shijiazhuang	2023-01-19	40	56
Shijiazhuang	2023-01-20	16	55
Shijiazhuang	2023-01-21	50	43
Shijiazhuang	2023-01-22	108	50
Shijiazhuang	2023-01-23	84	52
Shijiazhuang	2023-01-24	11	67
Shijiazhuang	2023-01-25	35	45
Shijiazhuang	2023-01-26	58	32
Shijiazhuang	2023-01-27	26	48
Shijiazhuang	2023-01-28	13	56
Shijiazhuang	2023-01-29	20	56
Shijiazhuang	2023-01-30	45	33
Shijiazhuang	2023-01-31	56	28
Shijiazhuang	2023-02-01	16	63
Shijiazhuang	2023-02-02	22	44
Shijiazhuang	2023-02-03	41	21
Shijiazhuang	2023-02-04	57	33
Shijiazhuang	2023-02-05	106	34
Shijiazhuang	2023-02-06	134	43
Shijiazhuang	2023-02-07	107	42
Shijiazhuang	2023-02-08	76	41
Shijiazhuang	2023-02-09	87	35
Shijiazhuang	2023-02-10	126	22
Shijiazhuang	2023-02-11	139	17
Shijiazhuang	2023-02-12	95	13
Shijiazhuang	2023-02-13	64	42
Shijiazhuang	2023-02-14	45	41
Shijiazhuang	2023-02-15	47	27
Shijiazhuang	2023-02-16	90	28
Shijiazhuang	2023-02-17	159	25
Shijiazhuang	2023-02-18	139	37
Shijiazhuang	2023-02-19	14	56
Shijiazhuang	2023-02-20	33	37
Shijiazhuang	2023-02-21	26	47
Shijiazhuang	2023-02-22	55	32
Shijiazhuang	2023-02-23	79	35
Shijiazhuang	2023-02-24	97	27
Shijiazhuang	2023-02-25	78	40
Shijiazhuang	2023-02-26	111	40
Shijiazhuang	2023-02-27	118	45
Shijiazhuang	2023-02-28	128	51
Shijiazhuang	2023-03-01	44	45
Shijiazhuang	2023-03-02	37	45
Shijiazhuang	2023-03-03	36	50
Shijiazhuang	2023-03-04	29	50
Shijiazhuang	2023-03-05	130	62
Shijiazhuang	2023-03-06	143	79
Shijiazhuang	2023-03-07	96	84
Shijiazhuang	2023-03-08	69	83
Shijiazhuang	2023-03-09	43	64
Shijiazhuang	2023-03-10	40	86
Shijiazhuang	2023-03-11	42	62
Shijiazhuang	2023-03-12	14	70
Shijiazhuang	2023-03-13	22	57
Shijiazhuang	2023-03-14	43	45
Shijiazhuang	2023-03-15	21	70
Shijiazhuang	2023-03-16	38	34
Shijiazhuang	2023-03-17	46	45
Shijiazhuang	2023-03-18	43	62
Shijiazhuang	2023-03-19	74	60
Shijiazhuang	2023-03-20	88	64
Shijiazhuang	2023-03-21	87	70
Shijiazhuang	2023-03-22	219	57
Shijiazhuang	2023-03-23	76	49
Shijiazhuang	2023-03-24	52	44
Shijiazhuang	2023-03-25	43	45
Shijiazhuang	2023-03-26	52	58
Shijiazhuang	2023-03-27	52	68
Shijiazhuang	2023-03-28	71	81
Shijiazhuang	2023-03-29	66	87
Shijiazhuang	2023-03-30	60	92
Shijiazhuang	2023-03-31	55	90
Shijiazhuang	2023-04-01	60	91
Shijiazhuang	2023-04-02	56	97
Shijiazhuang	2023-04-03	67	79
Shijiazhuang	2023-04-04	26	91
Shijiazhuang	2023-04-05	19	85
Shijiazhuang	2023-04-06	19	76
Shijiazhuang	2023-04-07	14	69
Shijiazhuang	2023-04-08	19	76
Shijiazhuang	2023-04-09	50	75
Shijiazhuang	2023-04-10	48	64
Shijiazhuang	2023-04-11	189	82
Shijiazhuang	2023-04-12	159	38
Shijiazhuang	2023-04-13	101	33
Shijiazhuang	2023-04-14	103	59
Shijiazhuang	2023-04-15	66	52
Shijiazhuang	2023-04-16	29	65
Shijiazhuang	2023-04-17	50	68
Shijiazhuang	2023-04-18	59	95
Shijiazhuang	2023-04-19	52	115
Shijiazhuang	2023-04-20	48	75
Shijiazhuang	2023-04-21	17	66
Shijiazhuang	2023-04-22	18	63
Shijiazhuang	2023-04-23	29	51
Shijiazhuang	2023-04-24	25	58
Shijiazhuang	2023-04-25	27	69
Shijiazhuang	2023-04-26	25	77
Shijiazhuang	2023-04-27	52	79
Shijiazhuang	2023-04-28	35	68
Shijiazhuang	2023-04-29	26	79
Shijiazhuang	2023-04-30	25	70
Shijiazhuang	2023-05-01	34	89
Shijiazhuang	2023-05-02	37	103
Shijiazhuang	2023-05-03	57	95
Shijiazhuang	2023-05-04	41	78
Shijiazhuang	2023-05-05	18	66
Shijiazhuang	2023-05-06	15	56
Shijiazhuang	2023-05-07	18	81
Shijiazhuang	2023-05-08	25	85
Shijiazhuang	2023-05-09	25	86
Shijiazhuang	2023-05-10	32	97
Shijiazhuang	2023-05-11	35	107
Shijiazhuang	2023-05-12	38	101
Shijiazhuang	2023-05-13	22	105
Shijiazhuang	2023-05-14	28	104
Shijiazhuang	2023-05-15	41	123
Shijiazhuang	2023-05-16	42	115
Shijiazhuang	2023-05-17	45	102
Shijiazhuang	2023-05-18	31	112
Shijiazhuang	2023-05-19	62	95
Shijiazhuang	2023-05-20	62	75
Shijiazhuang	2023-05-21	21	61
Shijiazhuang	2023-05-22	14	82
Shijiazhuang	2023-05-23	18	96
Shijiazhuang	2023-05-24	27	107
Shijiazhuang	2023-05-25	31	91
Shijiazhuang	2023-05-26	56	86
Shijiazhuang	2023-05-27	36	81
Shijiazhuang	2023-05-28	25	79
Shijiazhuang	2023-05-29	35	88
Shijiazhuang	2023-05-30	35	87
Shijiazhuang	2023-05-31	33	77
Shijiazhuang	2023-06-01	19	106
Shijiazhuang	2023-06-02	11	101
Shijiazhuang	2023-06-03	19	110
Shijiazhuang	2023-06-04	22	113
Shijiazhuang	2023-06-05	25	104
Shijiazhuang	2023-06-06	16	110
Shijiazhuang	2023-06-07	16	116
Shijiazhuang	2023-06-08	12	100
Shijiazhuang	2023-06-09	13	91
Shijiazhuang	2023-06-10	12	104
Shijiazhuang	2023-06-11	26	134
Shijiazhuang	2023-06-12	20	140
Shijiazhuang	2023-06-13	20	127
Shijiazhuang	2023-06-14	19	136
Shijiazhuang	2023-06-15	25	158
Shijiazhuang	2023-06-16	26	158
Shijiazhuang	2023-06-17	34	163
Shijiazhuang	2023-06-18	35	144
Shijiazhuang	2023-06-19	12	88
Shijiazhuang	2023-06-20	19	93
Shijiazhuang	2023-06-21	11	103
Shijiazhuang	2023-06-22	16	136
Shijiazhuang	2023-06-23	23	149
Shijiazhuang	2023-06-24	16	137
Shijiazhuang	2023-06-25	28	158
Shijiazhuang	2023-06-26	21	125
Shijiazhuang	2023-06-27	14	156
Shijiazhuang	2023-06-28	19	108
Shijiazhuang	2023-06-29	15	130
Shijiazhuang	2023-06-30	15	134
Shijiazhuang	2023-07-01	20	148
Shijiazhuang	2023-07-02	27	167
Shijiazhuang	2023-07-03	43	128
Shijiazhuang	2023-07-04	20	141
Shijiazhuang	2023-07-05	19	129
Shijiazhuang	2023-07-06	18	155
Shijiazhuang	2023-07-07	21	135
Shijiazhuang	2023-07-08	10	93
Shijiazhuang	2023-07-09	11	112
Shijiazhuang	2023-07-10	18	154
Shijiazhuang	2023-07-11	24	132
Shijiazhuang	2023-07-12	14	92
Shijiazhuang	2023-07-13	18	104
Shijiazhuang	2023-07-14	23	95
Shijiazhuang	2023-07-15	9	100
Shijiazhuang	2023-07-16	10	102
Shijiazhuang	2023-07-17	17	132
Shijiazhuang	2023-07-18	27	153
Shijiazhuang	2023-07-19	36	160
Shijiazhuang	2023-07-20	25	98
Shijiazhuang	2023-07-21	14	91
Shijiazhuang	2023-07-22	17	103
Shijiazhuang	2023-07-23	23	119
Shijiazhuang	2023-07-24	23	136
Shijiazhuang	2023-07-25	13	145
Shijiazhuang	2023-07-26	23	129
Shijiazhuang	2023-07-27	27	126
Shijiazhuang	2023-07-28	18	129
Shijiazhuang	2023-07-29	19	68
Shijiazhuang	2023-07-30	6	33
Shijiazhuang	2023-07-31	10	61
Shijiazhuang	2023-08-01	17	74
Shijiazhuang	2023-08-02	24	91
Shijiazhuang	2023-08-03	26	102
Shijiazhuang	2023-08-04	22	108
Shijiazhuang	2023-08-05	10	79
Shijiazhuang	2023-08-06	14	90
Shijiazhuang	2023-08-07	16	91
Shijiazhuang	2023-08-08	34	108
Shijiazhuang	2023-08-09	31	113
Shijiazhuang	2023-08-10	36	117
Shijiazhuang	2023-08-11	41	110
Shijiazhuang	2023-08-12	12	110
Shijiazhuang	2023-08-13	23	108
Shijiazhuang	2023-08-14	23	104
Shijiazhuang	2023-08-15	23	111
Shijiazhuang	2023-08-16	32	130
Shijiazhuang	2023-08-17	43	104
Shijiazhuang	2023-08-18	37	87
Shijiazhuang	2023-08-19	41	104
Shijiazhuang	2023-08-20	34	98
Shijiazhuang	2023-08-21	22	121
Shijiazhuang	2023-08-22	22	90
Shijiazhuang	2023-08-23	15	104
Shijiazhuang	2023-08-24	13	112
Shijiazhuang	2023-08-25	32	97
Shijiazhuang	2023-08-26	11	86
Shijiazhuang	2023-08-27	9	75
Shijiazhuang	2023-08-28	12	73
Shijiazhuang	2023-08-29	19	81
Shijiazhuang	2023-08-30	23	100
Shijiazhuang	2023-08-31	34	117
Shijiazhuang	2023-09-01	39	132
Shijiazhuang	2023-09-02	52	105
Shijiazhuang	2023-09-03	30	126
Shijiazhuang	2023-09-04	51	128
Shijiazhuang	2023-09-05	52	115
Shijiazhuang	2023-09-06	52	112
Shijiazhuang	2023-09-07	46	118
Shijiazhuang	2023-09-08	60	75
Shijiazhuang	2023-09-09	34	65
Shijiazhuang	2023-09-10	24	84
Shijiazhuang	2023-09-11	49	64
Shijiazhuang	2023-09-12	22	70
Shijiazhuang	2023-09-13	20	78
Shijiazhuang	2023-09-14	25	86
Shijiazhuang	2023-09-15	34	111
Shijiazhuang	2023-09-16	48	123
Shijiazhuang	2023-09-17	49	106
Shijiazhuang	2023-09-18	36	107
Shijiazhuang	2023-09-19	20	46
Shijiazhuang	2023-09-20	13	57
Shijiazhuang	2023-09-21	17	67
Shijiazhuang	2023-09-22	26	85
Shijiazhuang	2023-09-23	22	64
Shijiazhuang	2023-09-24	23	60
Shijiazhuang	2023-09-25	37	41
Shijiazhuang	2023-09-26	60	38
Shijiazhuang	2023-09-27	68	17
Shijiazhuang	2023-09-28	57	44
Shijiazhuang	2023-09-29	51	65
Shijiazhuang	2023-09-30	15	62
Shijiazhuang	2023-10-01	16	58
Shijiazhuang	2023-10-02	25	46
Shijiazhuang	2023-10-03	39	76
Shijiazhuang	2023-10-04	39	64
Shijiazhuang	2023-10-05	19	29
Shijiazhuang	2023-10-06	19	37
Shijiazhuang	2023-10-07	29	49
Shijiazhuang	2023-10-08	32	45
Shijiazhuang	2023-10-09	14	53
Shijiazhuang	2023-10-10	22	57
Shijiazhuang	2023-10-11	38	67
Shijiazhuang	2023-10-12	69	53
Shijiazhuang	2023-10-13	97	79
Shijiazhuang	2023-10-14	67	76
Shijiazhuang	2023-10-15	31	58
Shijiazhuang	2023-10-16	30	56
Shijiazhuang	2023-10-17	58	75
Shijiazhuang	2023-10-18	39	55
Shijiazhuang	2023-10-19	13	32
Shijiazhuang	2023-10-20	12	34
Shijiazhuang	2023-11-01	181	79
Shijiazhuang	2023-11-02	197	72
Shijiazhuang	2023-11-03	31	37
Shijiazhuang	2023-11-04	35	27
Shijiazhuang	2023-11-05	27	54
Shijiazhuang	2023-11-06	13	50
Shijiazhuang	2023-11-07	31	22
Shijiazhuang	2023-11-08	62	19
Shijiazhuang	2023-11-09	46	28
Shijiazhuang	2023-11-10	16	37
Shijiazhuang	2023-11-11	32	30
Shijiazhuang	2023-11-12	34	28
Shijiazhuang	2023-11-13	45	24
Shijiazhuang	2023-11-14	61	17
Shijiazhuang	2023-11-15	79	13
Shijiazhuang	2023-11-16	14	54
Shijiazhuang	2023-11-17	14	39
Shijiazhuang	2023-11-18	42	11
Shijiazhuang	2023-11-19	50	26
Shijiazhuang	2023-11-20	75	20
Shijiazhuang	2023-11-21	122	27
Shijiazhuang	2023-11-22	76	41
Shijiazhuang	2023-11-23	14	60
Shijiazhuang	2023-11-24	19	32
Shijiazhuang	2023-11-25	30	17
Shijiazhuang	2023-11-26	63	11
Shijiazhuang	2023-11-27	52	32
Shijiazhuang	2023-11-28	20	33
Shijiazhuang	2023-11-29	22	39
Shijiazhuang	2023-11-30	18	30
Shijiazhuang	2023-12-01	24	25
Shijiazhuang	2023-12-02	28	27
Shijiazhuang	2023-12-03	53	18
Shijiazhuang	2023-12-04	83	13
Shijiazhuang	2023-12-05	119	17
Shijiazhuang	2023-12-06	73	48
Shijiazhuang	2023-12-07	60	17
Shijiazhuang	2023-12-08	78	21
Shijiazhuang	2023-12-09	62	23
Shijiazhuang	2023-12-10	23	31
Shijiazhuang	2023-12-11	31	41
Shijiazhuang	2023-12-12	63	32
Shijiazhuang	2023-12-13	76	27
Shijiazhuang	2023-12-14	47	29
Shijiazhuang	2023-12-15	34	44
Shijiazhuang	2023-12-16	14	61
Shijiazhuang	2023-12-17	34	53
Shijiazhuang	2023-12-18	100	33
Shijiazhuang	2023-12-19	92	38
Shijiazhuang	2023-12-20	45	40
Shijiazhuang	2023-12-21	19	51
Shijiazhuang	2023-12-22	44	26
Shijiazhuang	2023-12-23	50	25
Shijiazhuang	2023-12-24	41	33
Shijiazhuang	2023-12-25	83	20
Shijiazhuang	2023-12-26	88	23
Shijiazhuang	2023-12-27	45	26
Shijiazhuang	2023-12-28	81	23
Shijiazhuang	2023-12-29	140	10
Shijiazhuang	2023-12-30	166	17
Shijiazhuang	2023-12-31	41	45
Tangshan	2023-01-01	47	16
Tangshan	2023-01-02	26	32
Tangshan	2023-01-03	39	18
Tangshan	2023-01-04	68	10
Tangshan	2023-01-05	129	14
Tangshan	2023-01-06	143	21
Tangshan	2023-01-07	33	20
Tangshan	2023-01-08	54	20
Tangshan	2023-01-09	49	19
Tangshan	2023-01-10	34	16
Tangshan	2023-01-11	74	6
Tangshan	2023-01-12	107	8
Tangshan	2023-01-13	67	25
Tangshan	2023-01-14	9	64
Tangshan	2023-01-15	10	54
Tangshan	2023-01-16	20	39
Tangshan	2023-01-17	43	33
Tangshan	2023-01-18	52	27
Tangshan	2023-01-19	52	38
Tangshan	2023-01-20	19	53
Tangshan	2023-01-21	95	38
Tangshan	2023-01-22	146	38
Tangshan	2023-01-23	32	55
Tangshan	2023-01-24	10	62
Tangshan	2023-01-25	29	49
Tangshan	2023-01-26	41	42
Tangshan	2023-01-27	9	55
Tangshan	2023-01-28	19	43
Tangshan	2023-01-29	31	40
Tangshan	2023-01-30	54	24
Tangshan	2023-01-31	63	35
Tangshan	2023-02-01	16	63
Tangshan	2023-02-02	17	44
Tangshan	2023-02-03	46	23
Tangshan	2023-02-04	47	31
Tangshan	2023-02-05	108	27
Tangshan	2023-02-06	70	42
Tangshan	2023-02-07	39	43
Tangshan	2023-02-08	53	35
Tangshan	2023-02-09	43	33
Tangshan	2023-02-10	85	31
Tangshan	2023-02-11	144	14
Tangshan	2023-02-12	83	35
Tangshan	2023-02-13	13	57
Tangshan	2023-02-14	21	36
Tangshan	2023-02-15	25	41
Tangshan	2023-02-16	69	29
Tangshan	2023-02-17	142	21
Tangshan	2023-02-18	165	26
Tangshan	2023-02-19	16	56
Tangshan	2023-02-20	11	56
Tangshan	2023-02-21	25	33
Tangshan	2023-02-22	53	26
Tangshan	2023-02-23	100	22
Tangshan	2023-02-24	29	50
Tangshan	2023-02-25	21	37
Tangshan	2023-02-26	67	50
Tangshan	2023-02-27	79	53
Tangshan	2023-02-28	79	45
Tangshan	2023-03-01	35	43
Tangshan	2023-03-02	29	37
Tangshan	2023-03-03	95	20
Tangshan	2023-03-04	124	46
Tangshan	2023-03-05	111	41
Tangshan	2023-03-06	158	64
Tangshan	2023-03-07	165	90
Tangshan	2023-03-08	62	58
Tangshan	2023-03-09	69	47
Tangshan	2023-03-10	141	50
Tangshan	2023-03-11	30	60
Tangshan	2023-03-12	10	65
Tangshan	2023-03-13	30	35
Tangshan	2023-03-14	51	46
Tangshan	2023-03-15	26	67
Tangshan	2023-03-16	13	55
Tangshan	2023-03-17	32	21
Tangshan	2023-03-18	39	37
Tangshan	2023-03-19	65	48
Tangshan	2023-03-20	116	67
Tangshan	2023-03-21	114	81
Tangshan	2023-03-22	154	49
Tangshan	2023-03-23	41	64
Tangshan	2023-03-24	28	54
Tangshan	2023-03-25	33	40
Tangshan	2023-03-26	48	47
Tangshan	2023-03-27	41	67
Tangshan	2023-03-28	62	73
Tangshan	2023-03-29	72	78
Tangshan	2023-03-30	60	100
Tangshan	2023-03-31	65	105
Tangshan	2023-04-01	70	107
Tangshan	2023-04-02	50	106
Tangshan	2023-04-03	49	101
Tangshan	2023-04-04	20	67
Tangshan	2023-04-05	17	84
Tangshan	2023-04-06	28	52
Tangshan	2023-04-07	7	75
Tangshan	2023-04-08	12	65
Tangshan	2023-04-09	56	72
Tangshan	2023-04-10	70	61
Tangshan	2023-04-11	111	82
Tangshan	2023-04-12	107	49
Tangshan	2023-04-13	118	50
Tangshan	2023-04-14	93	58
Tangshan	2023-04-15	59	57
Tangshan	2023-04-16	26	65
Tangshan	2023-04-17	33	61
Tangshan	2023-04-18	36	74
Tangshan	2023-04-19	40	91
Tangshan	2023-04-20	31	62
Tangshan	2023-04-21	16	60
Tangshan	2023-04-22	15	81
Tangshan	2023-04-23	28	56
Tangshan	2023-04-24	22	71
Tangshan	2023-04-25	29	73
Tangshan	2023-04-26	21	70
Tangshan	2023-04-27	40	86
Tangshan	2023-04-28	33	79
Tangshan	2023-04-29	16	76
Tangshan	2023-04-30	20	70
Tangshan	2023-05-01	37	95
Tangshan	2023-05-02	40	110
Tangshan	2023-05-03	38	104
Tangshan	2023-05-04	24	71
Tangshan	2023-05-05	13	75
Tangshan	2023-05-06	11	79
Tangshan	2023-05-07	16	65
Tangshan	2023-05-08	23	84
Tangshan	2023-05-09	26	80
Tangshan	2023-05-10	29	89
Tangshan	2023-05-11	45	96
Tangshan	2023-05-12	45	101
Tangshan	2023-05-13	25	94
Tangshan	2023-05-14	49	121
Tangshan	2023-05-15	58	150
Tangshan	2023-05-16	54	127
Tangshan	2023-05-17	26	85
Tangshan	2023-05-18	20	68
Tangshan	2023-05-19	50	82
Tangshan	2023-05-20	49	60
Tangshan	2023-05-21	84	68
Tangshan	2023-05-22	22	60
Tangshan	2023-05-23	17	84
Tangshan	2023-05-24	27	122
Tangshan	2023-05-25	27	116
Tangshan	2023-05-26	53	102
Tangshan	2023-05-27	47	79
Tangshan	2023-05-28	34	89
Tangshan	2023-05-29	44	105
Tangshan	2023-05-30	29	71
Tangshan	2023-05-31	41	92
Tangshan	2023-06-01	43	83
Tangshan	2023-06-02	14	92
Tangshan	2023-06-03	20	109
Tangshan	2023-06-04	25	125
Tangshan	2023-06-05	26	136
Tangshan	2023-06-06	13	100
Tangshan	2023-06-07	21	113
Tangshan	2023-06-08	17	88
Tangshan	2023-06-09	14	72
Tangshan	2023-06-10	14	83
Tangshan	2023-06-11	19	95
Tangshan	2023-06-12	20	85
Tangshan	2023-06-13	20	104
Tangshan	2023-06-14	26	120
Tangshan	2023-06-15	33	160
Tangshan	2023-06-16	40	189
Tangshan	2023-06-17	42	142
Tangshan	2023-06-18	53	151
Tangshan	2023-06-19	41	86
Tangshan	2023-06-20	23	114
Tangshan	2023-06-21	18	100
Tangshan	2023-06-22	31	171
Tangshan	2023-06-23	43	200
Tangshan	2023-06-24	51	175
Tangshan	2023-06-25	26	101
Tangshan	2023-06-26	23	94
Tangshan	2023-06-27	20	150
Tangshan	2023-06-28	29	99
Tangshan	2023-06-29	26	127
Tangshan	2023-06-30	30	159
Tangshan	2023-07-01	27	190
Tangshan	2023-07-02	27	135
Tangshan	2023-07-03	21	85
Tangshan	2023-07-04	17	91
Tangshan	2023-07-05	23	130
Tangshan	2023-07-06	28	157
Tangshan	2023-07-07	29	132
Tangshan	2023-07-08	23	124
Tangshan	2023-07-09	21	119
Tangshan	2023-07-10	27	107
Tangshan	2023-07-11	21	122
Tangshan	2023-07-12	18	81
Tangshan	2023-07-13	22	73
Tangshan	2023-07-14	17	87
Tangshan	2023-07-15	11	78
Tangshan	2023-07-16	15	87
Tangshan	2023-07-17	24	107
Tangshan	2023-07-18	25	108
Tangshan	2023-07-19	39	148
Tangshan	2023-07-20	51	157
Tangshan	2023-07-21	28	78
Tangshan	2023-07-22	14	67
Tangshan	2023-07-23	20	100
Tangshan	2023-07-24	36	120
Tangshan	2023-07-25	18	143
Tangshan	2023-07-26	43	127
Tangshan	2023-07-27	33	109
Tangshan	2023-07-28	32	90
Tangshan	2023-07-29	12	24
Tangshan	2023-07-30	11	15
Tangshan	2023-07-31	16	28
Tangshan	2023-08-01	21	49
Tangshan	2023-08-02	22	74
Tangshan	2023-08-03	31	95
Tangshan	2023-08-04	27	105
Tangshan	2023-08-05	20	73
Tangshan	2023-08-06	13	78
Tangshan	2023-08-07	17	70
Tangshan	2023-08-08	29	89
Tangshan	2023-08-09	43	115
Tangshan	2023-08-10	26	93
Tangshan	2023-08-11	27	71
Tangshan	2023-08-12	15	54
Tangshan	2023-08-13	17	73
Tangshan	2023-08-14	34	103
Tangshan	2023-08-15	43	120
Tangshan	2023-08-16	29	110
Tangshan	2023-08-17	30	112
Tangshan	2023-08-18	40	112
Tangshan	2023-08-19	61	122
Tangshan	2023-08-20	51	92
Tangshan	2023-08-21	14	100
Tangshan	2023-08-22	17	80
Tangshan	2023-08-23	21	100
Tangshan	2023-08-24	16	81
Tangshan	2023-08-25	17	73
Tangshan	2023-08-26	21	58
Tangshan	2023-08-27	17	52
Tangshan	2023-08-28	13	69
Tangshan	2023-08-29	10	69
Tangshan	2023-08-30	18	86
Tangshan	2023-08-31	23	55
Tangshan	2023-09-01	20	67
Tangshan	2023-09-02	29	76
Tangshan	2023-09-03	43	110
Tangshan	2023-09-04	70	119
Tangshan	2023-09-05	60	119
Tangshan	2023-09-06	63	109
Tangshan	2023-09-07	68	104
Tangshan	2023-09-08	36	88
Tangshan	2023-09-09	30	77
Tangshan	2023-09-10	23	64
Tangshan	2023-09-11	32	76
Tangshan	2023-09-12	11	60
Tangshan	2023-09-13	13	73
Tangshan	2023-09-14	16	73
Tangshan	2023-09-15	24	92
Tangshan	2023-09-16	39	104
Tangshan	2023-09-17	46	120
Tangshan	2023-09-18	31	110
Tangshan	2023-09-19	29	44
Tangshan	2023-09-20	13	47
Tangshan	2023-09-21	21	72
Tangshan	2023-09-22	18	63
Tangshan	2023-09-23	15	43
Tangshan	2023-09-24	21	21
Tangshan	2023-09-25	33	43
Tangshan	2023-09-26	51	46
Tangshan	2023-09-27	56	39
Tangshan	2023-09-28	17	32
Tangshan	2023-09-29	46	72
Tangshan	2023-09-30	13	53
Tangshan	2023-10-01	13	40
Tangshan	2023-10-02	28	60
Tangshan	2023-10-03	26	87
Tangshan	2023-10-04	27	49
Tangshan	2023-10-05	14	37
Tangshan	2023-10-06	33	33
Tangshan	2023-10-07	53	30
Tangshan	2023-10-08	43	29
Tangshan	2023-10-09	21	38
Tangshan	2023-10-10	20	57
Tangshan	2023-10-11	37	65
Tangshan	2023-10-12	49	44
Tangshan	2023-10-13	44	41
Tangshan	2023-10-14	18	36
Tangshan	2023-10-15	20	39
Tangshan	2023-10-16	14	42
Tangshan	2023-10-17	32	56
Tangshan	2023-10-18	58	62
Tangshan	2023-10-19	16	28
Tangshan	2023-10-20	9	37
Tangshan	2023-11-01	98	45
Tangshan	2023-11-02	73	41
Tangshan	2023-11-03	27	33
Tangshan	2023-11-04	21	29
Tangshan	2023-11-05	21	27
Tangshan	2023-11-06	12	46
Tangshan	2023-11-07	22	25
Tangshan	2023-11-08	46	14
Tangshan	2023-11-09	17	36
Tangshan	2023-11-10	10	40
Tangshan	2023-11-11	18	26
Tangshan	2023-11-12	17	31
Tangshan	2023-11-13	23	22
Tangshan	2023-11-14	56	17
Tangshan	2023-11-15	119	11
Tangshan	2023-11-16	30	31
Tangshan	2023-11-17	9	44
Tangshan	2023-11-18	20	19
Tangshan	2023-11-19	44	19
Tangshan	2023-11-20	46	21
Tangshan	2023-11-21	122	26
Tangshan	2023-11-22	118	28
Tangshan	2023-11-23	11	44
Tangshan	2023-11-24	9	40
Tangshan	2023-11-25	35	6
Tangshan	2023-11-26	45	8
Tangshan	2023-11-27	45	17
Tangshan	2023-11-28	14	34
Tangshan	2023-11-29	15	45
Tangshan	2023-11-30	11	43
Tangshan	2023-12-01	17	34
Tangshan	2023-12-02	37	18
Tangshan	2023-12-03	50	13
Tangshan	2023-12-04	97	9
Tangshan	2023-12-05	144	7
Tangshan	2023-12-06	56	23
Tangshan	2023-12-07	88	11
Tangshan	2023-12-08	115	6
Tangshan	2023-12-09	28	29
Tangshan	2023-12-10	21	28
Tangshan	2023-12-11	15	39
Tangshan	2023-12-12	29	23
Tangshan	2023-12-13	54	12
Tangshan	2023-12-14	23	41
Tangshan	2023-12-15	11	61
Tangshan	2023-12-16	11	55
Tangshan	2023-12-17	20	37
Tangshan	2023-12-18	73	18
Tangshan	2023-12-19	61	34
Tangshan	2023-12-20	10	54
Tangshan	2023-12-21	11	47
Tangshan	2023-12-22	16	32
Tangshan	2023-12-23	49	17
Tangshan	2023-12-24	27	35
Tangshan	2023-12-25	61	14
Tangshan	2023-12-26	76	19
Tangshan	2023-12-27	39	17
Tangshan	2023-12-28	57	12
Tangshan	2023-12-29	119	18
Tangshan	2023-12-30	184	9
Tangshan	2023-12-31	102	24
Qinhuangdao	2023-01-01	31	26
Qinhuangdao	2023-01-02	28	31
Qinhuangdao	2023-01-03	31	25
Qinhuangdao	2023-01-04	41	18
Qinhuangdao	2023-01-05	93	18
Qinhuangdao	2023-01-06	122	26
Qinhuangdao	2023-01-07	48	19
Qinhuangdao	2023-01-08	54	12
Qinhuangdao	2023-01-09	20	37
Qinhuangdao	2023-01-10	27	31
Qinhuangdao	2023-01-11	58	14
Qinhuangdao	2023-01-12	70	13
Qinhuangdao	2023-01-13	30	36
Qinhuangdao	2023-01-14	13	59
Qinhuangdao	2023-01-15	13	44
Qinhuangdao	2023-01-16	19	33
Qinhuangdao	2023-01-17	35	30
Qinhuangdao	2023-01-18	37	32
Qinhuangdao	2023-01-19	49	41
Qinhuangdao	2023-01-20	13	55
Qinhuangdao	2023-01-21	53	40
Qinhuangdao	2023-01-22	100	38
Qinhuangdao	2023-01-23	22	59
Qinhuangdao	2023-01-24	12	61
Qinhuangdao	2023-01-25	22	50
Qinhuangdao	2023-01-26	35	46
Qinhuangdao	2023-01-27	18	49
Qinhuangdao	2023-01-28	19	39
Qinhuangdao	2023-01-29	29	38
Qinhuangdao	2023-01-30	25	24
Qinhuangdao	2023-01-31	54	25
Qinhuangdao	2023-02-01	14	61
Qinhuangdao	2023-02-02	17	37
Qinhuangdao	2023-02-03	36	22
Qinhuangdao	2023-02-04	45	21
Qinhuangdao	2023-02-05	98	30
Qinhuangdao	2023-02-06	35	50
Qinhuangdao	2023-02-07	38	42
Qinhuangdao	2023-02-08	37	37
Qinhuangdao	2023-02-09	39	27
Qinhuangdao	2023-02-10	66	35
Qinhuangdao	2023-02-11	130	23
Qinhuangdao	2023-02-12	52	48
Qinhuangdao	2023-02-13	15	63
Qinhuangdao	2023-02-14	20	37
Qinhuangdao	2023-02-15	22	42
Qinhuangdao	2023-02-16	56	33
Qinhuangdao	2023-02-17	122	23
Qinhuangdao	2023-02-18	114	26
Qinhuangdao	2023-02-19	23	49
Qinhuangdao	2023-02-20	13	57
Qinhuangdao	2023-02-21	17	37
Qinhuangdao	2023-02-22	46	39
Qinhuangdao	2023-02-23	69	39
Qinhuangdao	2023-02-24	18	72
Qinhuangdao	2023-02-25	24	33
Qinhuangdao	2023-02-26	46	48
Qinhuangdao	2023-02-27	72	61
Qinhuangdao	2023-02-28	66	45
Qinhuangdao	2023-03-01	21	44
Qinhuangdao	2023-03-02	27	35
Qinhuangdao	2023-03-03	65	27
Qinhuangdao	2023-03-04	98	41
Qinhuangdao	2023-03-05	50	36
Qinhuangdao	2023-03-06	103	38
Qinhuangdao	2023-03-07	92	49
Qinhuangdao	2023-03-08	32	62
Qinhuangdao	2023-03-09	64	62
Qinhuangdao	2023-03-10	114	51
Qinhuangdao	2023-03-11	17	64
Qinhuangdao	2023-03-12	11	66
Qinhuangdao	2023-03-13	25	31
Qinhuangdao	2023-03-14	65	29
Qinhuangdao	2023-03-15	23	65
Qinhuangdao	2023-03-16	13	50
Qinhuangdao	2023-03-17	19	33
Qinhuangdao	2023-03-18	55	37
Qinhuangdao	2023-03-19	51	64
Qinhuangdao	2023-03-20	101	83
Qinhuangdao	2023-03-21	75	82
Qinhuangdao	2023-03-22	125	42
Qinhuangdao	2023-03-23	53	57
Qinhuangdao	2023-03-24	21	55
Qinhuangdao	2023-03-25	26	36
Qinhuangdao	2023-03-26	49	52
Qinhuangdao	2023-03-27	60	51
Qinhuangdao	2023-03-28	49	62
Qinhuangdao	2023-03-29	64	87
Qinhuangdao	2023-03-30	63	100
Qinhuangdao	2023-03-31	66	115
Qinhuangdao	2023-04-01	64	122
Qinhuangdao	2023-04-02	40	75
Qinhuangdao	2023-04-03	43	78
Qinhuangdao	2023-04-04	22	78
Qinhuangdao	2023-04-05	15	91
Qinhuangdao	2023-04-06	20	63
Qinhuangdao	2023-04-07	11	81
Qinhuangdao	2023-04-08	15	67
Qinhuangdao	2023-04-09	52	84
Qinhuangdao	2023-04-10	70	72
Qinhuangdao	2023-04-11	55	83
Qinhuangdao	2023-04-12	62	70
Qinhuangdao	2023-04-13	62	47
Qinhuangdao	2023-04-14	62	77
Qinhuangdao	2023-04-15	53	52
Qinhuangdao	2023-04-16	20	75
Qinhuangdao	2023-04-17	24	68
Qinhuangdao	2023-04-18	26	84
Qinhuangdao	2023-04-19	26	70
Qinhuangdao	2023-04-20	27	62
Qinhuangdao	2023-04-21	19	59
Qinhuangdao	2023-04-22	19	76
Qinhuangdao	2023-04-23	21	78
Qinhuangdao	2023-04-24	21	72
Qinhuangdao	2023-04-25	32	62
Qinhuangdao	2023-04-26	19	64
Qinhuangdao	2023-04-27	36	105
Qinhuangdao	2023-04-28	29	91
Qinhuangdao	2023-04-29	17	80
Qinhuangdao	2023-04-30	15	70
Qinhuangdao	2023-05-01	25	71
Qinhuangdao	2023-05-02	31	116
Qinhuangdao	2023-05-03	24	106
Qinhuangdao	2023-05-04	10	58
Qinhuangdao	2023-05-05	10	82
Qinhuangdao	2023-05-06	10	87
Qinhuangdao	2023-05-07	12	77
Qinhuangdao	2023-05-08	19	81
Qinhuangdao	2023-05-09	15	69
Qinhuangdao	2023-05-10	27	79
Qinhuangdao	2023-05-11	36	97
Qinhuangdao	2023-05-12	60	122
Qinhuangdao	2023-05-13	24	89
Qinhuangdao	2023-05-14	38	113
Qinhuangdao	2023-05-15	57	115
Qinhuangdao	2023-05-16	51	142
Qinhuangdao	2023-05-17	25	80
Qinhuangdao	2023-05-18	25	60
Qinhuangdao	2023-05-19	24	70
Qinhuangdao	2023-05-20	41	61
Qinhuangdao	2023-05-21	78	65
Qinhuangdao	2023-05-22	28	59
Qinhuangdao	2023-05-23	18	98
Qinhuangdao	2023-05-24	30	121
Qinhuangdao	2023-05-25	23	112
Qinhuangdao	2023-05-26	47	115
Qinhuangdao	2023-05-27	30	79
Qinhuangdao	2023-05-28	17	78
Qinhuangdao	2023-05-29	20	93
Qinhuangdao	2023-05-30	17	75
Qinhuangdao	2023-05-31	24	85
Qinhuangdao	2023-06-01	37	109
Qinhuangdao	2023-06-02	12	92
Qinhuangdao	2023-06-03	16	98
Qinhuangdao	2023-06-04	18	123
Qinhuangdao	2023-06-05	28	130
Qinhuangdao	2023-06-06	11	95
Qinhuangdao	2023-06-07	19	117
Qinhuangdao	2023-06-08	13	87
Qinhuangdao	2023-06-09	14	93
Qinhuangdao	2023-06-10	13	63
Qinhuangdao	2023-06-11	11	78
Qinhuangdao	2023-06-12	14	66
Qinhuangdao	2023-06-13	14	72
Qinhuangdao	2023-06-14	14	92
Qinhuangdao	2023-06-15	17	104
Qinhuangdao	2023-06-16	23	130
Qinhuangdao	2023-06-17	24	121
Qinhuangdao	2023-06-18	24	94
Qinhuangdao	2023-06-19	22	77
Qinhuangdao	2023-06-20	8	99
Qinhuangdao	2023-06-21	15	102
Qinhuangdao	2023-06-22	28	128
Qinhuangdao	2023-06-23	23	140
Qinhuangdao	2023-06-24	34	145
Qinhuangdao	2023-06-25	15	93
Qinhuangdao	2023-06-26	13	85
Qinhuangdao	2023-06-27	15	138
Qinhuangdao	2023-06-28	22	113
Qinhuangdao	2023-06-29	12	108
Qinhuangdao	2023-06-30	16	105
Qinhuangdao	2023-07-01	21	177
Qinhuangdao	2023-07-02	14	104
Qinhuangdao	2023-07-03	7	76
Qinhuangdao	2023-07-04	10	60
Qinhuangdao	2023-07-05	16	147
Qinhuangdao	2023-07-06	24	153
Qinhuangdao	2023-07-07	16	113
Qinhuangdao	2023-07-08	12	104
Qinhuangdao	2023-07-09	13	86
Qinhuangdao	2023-07-10	15	94
Qinhuangdao	2023-07-11	10	90
Qinhuangdao	2023-07-12	12	54
Qinhuangdao	2023-07-13	10	62
Qinhuangdao	2023-07-14	10	84
Qinhuangdao	2023-07-15	7	90
Qinhuangdao	2023-07-16	7	77
Qinhuangdao	2023-07-17	12	98
Qinhuangdao	2023-07-18	14	114
Qinhuangdao	2023-07-19	28	153
Qinhuangdao	2023-07-20	40	168
Qinhuangdao	2023-07-21	19	95
Qinhuangdao	2023-07-22	9	78
Qinhuangdao	2023-07-23	10	91
Qinhuangdao	2023-07-24	16	97
Qinhuangdao	2023-07-25	15	121
Qinhuangdao	2023-07-26	22	102
Qinhuangdao	2023-07-27	13	96
Qinhuangdao	2023-07-28	12	59
Qinhuangdao	2023-07-29	8	33
Qinhuangdao	2023-07-30	9	21
Qinhuangdao	2023-07-31	12	35
Qinhuangdao	2023-08-01	12	42
Qinhuangdao	2023-08-02	16	92
Qinhuangdao	2023-08-03	26	106
Qinhuangdao	2023-08-04	24	98
Qinhuangdao	2023-08-05	11	58
Qinhuangdao	2023-08-06	8	67
Qinhuangdao	2023-08-07	8	71
Qinhuangdao	2023-08-08	11	69
Qinhuangdao	2023-08-09	11	87
Qinhuangdao	2023-08-10	9	89
Qinhuangdao	2023-08-11	9	73
Qinhuangdao	2023-08-12	10	53
Qinhuangdao	2023-08-13	7	77
Qinhuangdao	2023-08-14	13	85
Qinhuangdao	2023-08-15	32	114
Qinhuangdao	2023-08-16	35	95
Qinhuangdao	2023-08-17	17	98
Qinhuangdao	2023-08-18	30	106
Qinhuangdao	2023-08-19	37	94
Qinhuangdao	2023-08-20	35	89
Qinhuangdao	2023-08-21	11	82
Qinhuangdao	2023-08-22	11	72
Qinhuangdao	2023-08-23	13	99
Qinhuangdao	2023-08-24	16	81
Qinhuangdao	2023-08-25	11	83
Qinhuangdao	2023-08-26	9	59
Qinhuangdao	2023-08-27	9	50
Qinhuangdao	2023-08-28	8	76
Qinhuangdao	2023-08-29	9	67
Qinhuangdao	2023-08-30	8	71
Qinhuangdao	2023-08-31	9	64
Qinhuangdao	2023-09-01	10	62
Qinhuangdao	2023-09-02	16	96
Qinhuangdao	2023-09-03	22	92
Qinhuangdao	2023-09-04	29	124
Qinhuangdao	2023-09-05	52	95
Qinhuangdao	2023-09-06	30	79
Qinhuangdao	2023-09-07	35	79
Qinhuangdao	2023-09-08	22	97
Qinhuangdao	2023-09-09	21	62
Qinhuangdao	2023-09-10	14	65
Qinhuangdao	2023-09-11	26	92
Qinhuangdao	2023-09-12	9	64
Qinhuangdao	2023-09-13	10	75
Qinhuangdao	2023-09-14	14	89
Qinhuangdao	2023-09-15	15	104
Qinhuangdao	2023-09-16	21	107
Qinhuangdao	2023-09-17	23	93
Qinhuangdao	2023-09-18	23	118
Qinhuangdao	2023-09-19	23	67
Qinhuangdao	2023-09-20	11	59
Qinhuangdao	2023-09-21	15	76
Qinhuangdao	2023-09-22	20	69
Qinhuangdao	2023-09-23	12	60
Qinhuangdao	2023-09-24	14	36
Qinhuangdao	2023-09-25	21	44
Qinhuangdao	2023-09-26	48	42
Qinhuangdao	2023-09-27	61	55
Qinhuangdao	2023-09-28	15	44
Qinhuangdao	2023-09-29	40	78
Qinhuangdao	2023-09-30	20	64
Qinhuangdao	2023-10-01	15	50
Qinhuangdao	2023-10-02	24	71
Qinhuangdao	2023-10-03	28	101
Qinhuangdao	2023-10-04	22	71
Qinhuangdao	2023-10-05	13	47
Qinhuangdao	2023-10-06	18	39
Qinhuangdao	2023-10-07	21	57
Qinhuangdao	2023-10-08	23	47
Qinhuangdao	2023-10-09	17	43
Qinhuangdao	2023-10-10	23	64
Qinhuangdao	2023-10-11	33	63
Qinhuangdao	2023-10-12	41	70
Qinhuangdao	2023-10-13	36	69
Qinhuangdao	2023-10-14	15	49
Qinhuangdao	2023-10-15	15	51
Qinhuangdao	2023-10-16	15	42
Qinhuangdao	2023-10-17	27	75
Qinhuangdao	2023-10-18	41	66
Qinhuangdao	2023-10-19	16	39
Qinhuangdao	2023-10-20	10	42
Qinhuangdao	2023-11-01	54	41
Qinhuangdao	2023-11-02	64	49
Qinhuangdao	2023-11-03	17	41
Qinhuangdao	2023-11-04	15	30
Qinhuangdao	2023-11-05	20	40
Qinhuangdao	2023-11-06	22	43
Qinhuangdao	2023-11-07	25	37
Qinhuangdao	2023-11-08	32	26
Qinhuangdao	2023-11-09	13	54
Qinhuangdao	2023-11-10	10	49
Qinhuangdao	2023-11-11	15	39
Qinhuangdao	2023-11-12	14	40
Qinhuangdao	2023-11-13	18	28
Qinhuangdao	2023-11-14	37	20
Qinhuangdao	2023-11-15	86	18
Qinhuangdao	2023-11-16	50	33
Qinhuangdao	2023-11-17	9	55
Qinhuangdao	2023-11-18	18	31
Qinhuangdao	2023-11-19	31	27
Qinhuangdao	2023-11-20	40	34
Qinhuangdao	2023-11-21	109	44
Qinhuangdao	2023-11-22	83	48
Qinhuangdao	2023-11-23	23	43
Qinhuangdao	2023-11-24	16	39
Qinhuangdao	2023-11-25	22	19
Qinhuangdao	2023-11-26	31	22
Qinhuangdao	2023-11-27	40	22
Qinhuangdao	2023-11-28	17	46
Qinhuangdao	2023-11-29	16	49
Qinhuangdao	2023-11-30	14	45
Qinhuangdao	2023-12-01	18	35
Qinhuangdao	2023-12-02	28	26
Qinhuangdao	2023-12-03	31	24
Qinhuangdao	2023-12-04	82	18
Qinhuangdao	2023-12-05	84	16
Qinhuangdao	2023-12-06	37	39
Qinhuangdao	2023-12-07	61	13
Qinhuangdao	2023-12-08	72	19
Qinhuangdao	2023-12-09	20	45
Qinhuangdao	2023-12-10	19	45
Qinhuangdao	2023-12-11	14	55
Qinhuangdao	2023-12-12	20	36
Qinhuangdao	2023-12-13	33	37
Qinhuangdao	2023-12-14	19	58
Qinhuangdao	2023-12-15	13	68
Qinhuangdao	2023-12-16	14	59
Qinhuangdao	2023-12-17	19	45
Qinhuangdao	2023-12-18	42	32
Qinhuangdao	2023-12-19	54	48
Qinhuangdao	2023-12-20	16	53
Qinhuangdao	2023-12-21	15	47
Qinhuangdao	2023-12-22	23	31
Qinhuangdao	2023-12-23	37	21
Qinhuangdao	2023-12-24	30	26
Qinhuangdao	2023-12-25	33	20
Qinhuangdao	2023-12-26	48	23
Qinhuangdao	2023-12-27	25	21
Qinhuangdao	2023-12-28	47	20
Qinhuangdao	2023-12-29	91	22
Qinhuangdao	2023-12-30	164	6
Qinhuangdao	2023-12-31	40	46
Handan	2023-01-01	127	21
Handan	2023-01-02	114	15
Handan	2023-01-03	153	16
Handan	2023-01-04	148	17
Handan	2023-01-05	214	24
Handan	2023-01-06	103	38
Handan	2023-01-07	90	24
Handan	2023-01-08	107	23
Handan	2023-01-09	75	27
Handan	2023-01-10	68	28
Handan	2023-01-11	102	31
Handan	2023-01-12	133	5
Handan	2023-01-13	122	23
Handan	2023-01-14	14	55
Handan	2023-01-15	29	48
Handan	2023-01-16	46	35
Handan	2023-01-17	40	37
Handan	2023-01-18	49	46
Handan	2023-01-19	47	58
Handan	2023-01-20	20	51
Handan	2023-01-21	65	40
Handan	2023-01-22	128	59
Handan	2023-01-23	116	52
Handan	2023-01-24	13	62
Handan	2023-01-25	35	58
Handan	2023-01-26	57	41
Handan	2023-01-27	41	39
Handan	2023-01-28	21	51
Handan	2023-01-29	22	55
Handan	2023-01-30	64	38
Handan	2023-01-31	88	38
Handan	2023-02-01	28	53
Handan	2023-02-02	21	44
Handan	2023-02-03	58	22
Handan	2023-02-04	90	44
Handan	2023-02-05	109	68
Handan	2023-02-06	174	46
Handan	2023-02-07	138	42
Handan	2023-02-08	86	48
Handan	2023-02-09	82	43
Handan	2023-02-10	108	31
Handan	2023-02-11	61	44
Handan	2023-02-12	70	15
Handan	2023-02-13	45	52
Handan	2023-02-14	38	46
Handan	2023-02-15	48	40
Handan	2023-02-16	82	48
Handan	2023-02-17	100	38
Handan	2023-02-18	172	47
Handan	2023-02-19	21	56
Handan	2023-02-20	42	42
Handan	2023-02-21	23	56
Handan	2023-02-22	38	49
Handan	2023-02-23	70	38
Handan	2023-02-24	108	23
Handan	2023-02-25	64	46
Handan	2023-02-26	82	57
Handan	2023-02-27	58	76
Handan	2023-02-28	82	63
Handan	2023-03-01	51	47
Handan	2023-03-02	46	66
Handan	2023-03-03	46	62
Handan	2023-03-04	47	56
Handan	2023-03-05	82	74
Handan	2023-03-06	100	88
Handan	2023-03-07	108	95
Handan	2023-03-08	73	87
Handan	2023-03-09	43	84
Handan	2023-03-10	37	80
Handan	2023-03-11	47	69
Handan	2023-03-12	18	64
Handan	2023-03-13	29	59
Handan	2023-03-14	45	69
Handan	2023-03-15	34	64
Handan	2023-03-16	32	43
Handan	2023-03-17	27	58
Handan	2023-03-18	54	53
Handan	2023-03-19	56	62
Handan	2023-03-20	63	66
Handan	2023-03-21	78	65
Handan	2023-03-22	288	45
Handan	2023-03-23	124	46
Handan	2023-03-24	51	49
Handan	2023-03-25	53	40
Handan	2023-03-26	60	63
Handan	2023-03-27	63	69
Handan	2023-03-28	56	83
Handan	2023-03-29	43	109
Handan	2023-03-30	50	115
Handan	2023-03-31	39	98
Handan	2023-04-01	45	101
Handan	2023-04-02	54	102
Handan	2023-04-03	55	79
Handan	2023-04-04	20	88
Handan	2023-04-05	12	96
Handan	2023-04-06	21	68
Handan	2023-04-07	19	61
Handan	2023-04-08	36	75
Handan	2023-04-09	45	90
Handan	2023-04-10	47	86
Handan	2023-04-11	175	62
Handan	2023-04-12	189	45
Handan	2023-04-13	95	56
Handan	2023-04-14	125	51
Handan	2023-04-15	92	59
Handan	2023-04-16	31	74
Handan	2023-04-17	50	96
Handan	2023-04-18	59	116
Handan	2023-04-19	57	115
Handan	2023-04-20	44	83
Handan	2023-04-21	10	70
Handan	2023-04-22	16	65
Handan	2023-04-23	22	63
Handan	2023-04-24	17	74
Handan	2023-04-25	22	82
Handan	2023-04-26	32	95
Handan	2023-04-27	24	109
Handan	2023-04-28	47	86
Handan	2023-04-29	30	83
Handan	2023-04-30	25	85
Handan	2023-05-01	34	104
Handan	2023-05-02	32	102
Handan	2023-05-03	53	59
Handan	2023-05-04	28	64
Handan	2023-05-05	15	74
Handan	2023-05-06	14	67
Handan	2023-05-07	15	84
Handan	2023-05-08	20	88
Handan	2023-05-09	19	101
Handan	2023-05-10	29	106
Handan	2023-05-11	32	120
Handan	2023-05-12	33	109
Handan	2023-05-13	26	117
Handan	2023-05-14	36	105
Handan	2023-05-15	40	120
Handan	2023-05-16	39	117
Handan	2023-05-17	41	111
Handan	2023-05-18	33	105
Handan	2023-05-19	53	107
Handan	2023-05-20	43	79
Handan	2023-05-21	31	55
Handan	2023-05-22	10	75
Handan	2023-05-23	19	103
Handan	2023-05-24	23	115
Handan	2023-05-25	37	77
Handan	2023-05-26	64	65
Handan	2023-05-27	20	89
Handan	2023-05-28	17	84
Handan	2023-05-29	26	80
Handan	2023-05-30	34	112
Handan	2023-05-31	42	94
Handan	2023-06-01	18	98
Handan	2023-06-02	14	97
Handan	2023-06-03	25	106
Handan	2023-06-04	12	82
Handan	2023-06-05	30	92
Handan	2023-06-06	21	101
Handan	2023-06-07	19	116
Handan	2023-06-08	12	113
Handan	2023-06-09	17	115
Handan	2023-06-10	13	117
Handan	2023-06-11	29	114
Handan	2023-06-12	27	125
Handan	2023-06-13	28	133
Handan	2023-06-14	21	145
Handan	2023-06-15	26	141
Handan	2023-06-16	25	146
Handan	2023-06-17	26	150
Handan	2023-06-18	27	116
Handan	2023-06-19	11	64
Handan	2023-06-20	31	113
Handan	2023-06-21	21	122
Handan	2023-06-22	22	146
Handan	2023-06-23	18	149
Handan	2023-06-24	21	156
Handan	2023-06-25	25	137
Handan	2023-06-26	20	127
Handan	2023-06-27	17	164
Handan	2023-06-28	19	99
Handan	2023-06-29	17	125
Handan	2023-06-30	18	145
Handan	2023-07-01	22	156
Handan	2023-07-02	28	148
Handan	2023-07-03	26	100
Handan	2023-07-04	18	136
Handan	2023-07-05	21	122
Handan	2023-07-06	25	138
Handan	2023-07-07	26	142
Handan	2023-07-08	19	151
Handan	2023-07-09	18	135
Handan	2023-07-10	25	131
Handan	2023-07-11	24	105
Handan	2023-07-12	12	69
Handan	2023-07-13	22	96
Handan	2023-07-14	29	103
Handan	2023-07-15	9	105
Handan	2023-07-16	10	115
Handan	2023-07-17	20	127
Handan	2023-07-18	34	146
Handan	2023-07-19	31	130
Handan	2023-07-20	17	75
Handan	2023-07-21	16	77
Handan	2023-07-22	27	117
Handan	2023-07-23	38	116
Handan	2023-07-24	31	105
Handan	2023-07-25	15	131
Handan	2023-07-26	18	108
Handan	2023-07-27	27	120
Handan	2023-07-28	22	101
Handan	2023-07-29	9	45
Handan	2023-07-30	6	40
Handan	2023-07-31	10	59
Handan	2023-08-01	14	65
Handan	2023-08-02	16	80
Handan	2023-08-03	20	95
Handan	2023-08-04	21	109
Handan	2023-08-05	10	70
Handan	2023-08-06	12	78
Handan	2023-08-07	15	102
Handan	2023-08-08	28	120
Handan	2023-08-09	31	126
Handan	2023-08-10	34	115
Handan	2023-08-11	40	126
Handan	2023-08-12	20	103
Handan	2023-08-13	24	93
Handan	2023-08-14	18	107
Handan	2023-08-15	20	108
Handan	2023-08-16	28	117
Handan	2023-08-17	36	116
[truncated: 2,603 more rows]
